# Supplementary material for: Decoding the full picture of Raf1 function based on its interacting proteins
Source: Oncotarget. 2017 Jul 18;8(40):68329–37. doi: 10.18632/oncotarget.19353 (PMC5620260; doi:10.18632/oncotarget.19353)
Supplement: Supplementary file 2 [file oncotarget-08-68329-s002.xlsx]

## Sheet: 198
Supplementary Table 1: Summary of 198 interactions of Raf1
UniProtKB-ID	Species	Protein	Gene
P62263	Homo sapiens	40S ribosomal protein S14(RPS14)	RPS14
P60709	Homo sapiens	actin beta(ACTB)	ACTB
P68032	Homo sapiens	actin, alpha, cardiac muscle 1(ACTC1)	ACTC1
Q9Y4W6	Homo sapiens	AFG3 like matrix AAA peptidase subunit 2(AFG3L2)	AFG3L2
Q9ULX6	Homo sapiens	A-kinase anchoring protein 8 like(AKAP8L)	AKAP8L
O95831	Homo sapiens	apoptosis inducing factor, mitochondria associated 1(AIFM1)	AIFM1
Q9P2R6	Homo sapiens	arginine-glutamic acid dipeptide repeats(RERE)	RERE
P25705	Homo sapiens	ATP synthase, H+ transporting, mitochondrial F1 complex, alpha subunit 1, cardiac muscle(ATP5A1)	ATP5A1
P36542	Homo sapiens	ATP synthase, H+ transporting, mitochondrial F1 complex, gamma polypeptide 1(ATP5C1)	ATP5C1
O95429	Homo sapiens	BCL2 associated athanogene 4(BAG4)	BAG4
O43852	Homo sapiens	calumenin(CALU)	CALU
Q16543	Homo sapiens	cell division cycle 37(CDC37)	CDC37
Q99832	Homo sapiens	chaperonin containing TCP1 subunit 7(CCT7)	CCT7
Q8N4Q1	Homo sapiens	coiled-coil-helix-coiled-coil-helix domain containing 4(CHCHD4)	CHCHD4
P06493	Homo sapiens	cyclin dependent kinase 1(CDK1)	CDK1
Q07065	Homo sapiens	cytoskeleton associated protein 4(CKAP4)	CKAP4
P61962	Homo sapiens	DDB1 and CUL4 associated factor 7(DCAF7)	DCAF7
Q92841	Homo sapiens	DEAD-box helicase 17(DDX17)	DDX17
O00571	Homo sapiens	DEAD-box helicase 3, X-linked(DDX3X)	DDX3X
P17844	Homo sapiens	DEAD-box helicase 5(DDX5)	DDX5
Q9NR30	Homo sapiens	DExD-box helicase 21(DDX21)	DDX21
Q08211	Homo sapiens	DExH-box helicase 9(DHX9)	DHX9
P31689	Homo sapiens	DnaJ heat shock protein family (Hsp40) member A1(DNAJA1)	DNAJA1
Q15717	Homo sapiens	ELAV like RNA binding protein 1(ELAVL1)	ELAVL1
P68104	Homo sapiens	eukaryotic translation elongation factor 1 alpha 1(EEF1A1)	EEF1A1
Q01844	Homo sapiens	EWS RNA binding protein 1(EWSR1)	EWSR1
Q13451	Homo sapiens	FK506 binding protein 5(FKBP5)	FKBP5
Q8WVX9	Homo sapiens	Fatty acyl-CoA reductase 1(FAR1)	FAR1
Q08380	Homo sapiens	galectin 3 binding protein(LGALS3BP)	LGALS3BP
P01112	Homo sapiens	GTPase Hras(HRAS)	HRAS
P01116	Homo sapiens	GTPase Kras(KRAS)	KRAS
O00165	Homo sapiens	HCLS1 associated protein X-1(HAX1)	HAX1
P07900	Homo sapiens	heat shock protein 90 alpha family class A member 1(HSP90AA1)	HSP90AA1
P08238	Homo sapiens	heat shock protein 90 alpha family class B member 1(HSP90AB1)	HSP90AB1
P14625	Homo sapiens	heat shock protein 90 beta family member 1(HSP90B1)	HSP90B1
P11021	Homo sapiens	heat shock protein family A (Hsp70) member 5(HSPA5)	HSPA5
P0DMV8	Homo sapiens	heat shock protein family A Hsp70 member 1A(HSPA1A)	HSPA1A
P38646	Homo sapiens	heat shock protein family A Hsp70 member 9(HSPA9)	HSPA9
P10809	Homo sapiens	heat shock protein family D (Hsp60) member 1(HSPD1)	HSPD1
Q99729	Homo sapiens	heterogeneous nuclear ribonucleoprotein A/B(HNRNPAB)	HNRNPAB
Q13151	Homo sapiens	heterogeneous nuclear ribonucleoprotein A0(HNRNPA0)	HNRNPA0
P09651	Homo sapiens	heterogeneous nuclear ribonucleoprotein A1(HNRNPA1)	HNRNPA1
P22626	Homo sapiens	heterogeneous nuclear ribonucleoprotein A2/B1(HNRNPA2B1)	HNRNPA2B1
P51991	Homo sapiens	heterogeneous nuclear ribonucleoprotein A3(HNRNPA3)	HNRNPA3
O14979	Homo sapiens	heterogeneous nuclear ribonucleoprotein D like(HNRNPDL)	HNRNPDL
P52597	Homo sapiens	heterogeneous nuclear ribonucleoprotein F(HNRNPF)	HNRNPF
P31943	Homo sapiens	heterogeneous nuclear ribonucleoprotein H1 (HNRNPH1)	HNRNPH1
P31942	Homo sapiens	heterogeneous nuclear ribonucleoprotein H3(HNRNPH3)	HNRNPH3
P14866	Homo sapiens	heterogeneous nuclear ribonucleoprotein L(HNRNPL)	HNRNPL
P52272	Homo sapiens	heterogeneous nuclear ribonucleoprotein M(HNRNPM)	HNRNPM
O43390	Homo sapiens	heterogeneous nuclear ribonucleoprotein R(HNRNPR)	HNRNPR
Q9BUJ2	Homo sapiens	heterogeneous nuclear ribonucleoprotein U like 1(HNRNPUL1)	HNRNPUL1
Q00839	Homo sapiens	heterogeneous nuclear ribonucleoprotein U(HNRNPU)	HNRNPU
P16403	Homo sapiens	histone cluster 1 H1 family member c(HIST1H1C)	HIST1H1C
O60814	Homo sapiens	histone cluster 1 H2B family member k(HIST1H2BK)	HIST1H2BK
P62805	Homo sapiens	Histone H4(HIST1H4A)	HIST1H4A
Q9NZI8	Homo sapiens	insulin like growth factor 2 mRNA binding protein 1(IGF2BP1)	IGF2BP1
Q9Y6M1	Homo sapiens	insulin like growth factor 2 mRNA binding protein 2(IGF2BP2)	IGF2BP2
O00425	Homo sapiens	insulin like growth factor 2 mRNA binding protein 3(IGF2BP3)	IGF2BP3
O14654	Homo sapiens	insulin receptor substrate 4(IRS4)	IRS4
Q12905	Homo sapiens	interleukin enhancer binding factor 2(ILF2)	ILF2
Q12906	Homo sapiens	interleukin enhancer binding factor 3(ILF3)	ILF3
P14923	Homo sapiens	junction plakoglobin(JUP)	JUP
P04264	Homo sapiens	keratin 1(KRT1)	KRT1
P13645	Homo sapiens	keratin 10(KRT10)	KRT10
P02533	Homo sapiens	keratin 14(KRT14)	KRT14
P35908	Homo sapiens	keratin 2(KRT2)	KRT2
P35527	Homo sapiens	keratin 9(KRT9)	KRT9
Q07666	Homo sapiens	KH RNA binding domain containing, signal transduction associated 1(KHDRBS1)	KHDRBS1
Q9Y383	Homo sapiens	LUC7 like 2, pre-mRNA splicing factor(LUC7L2)	LUC7L2
P56192	Homo sapiens	methionyl-tRNA synthetase(MARS)	MARS
Q02978	Homo sapiens	Mitochondrial 2-oxoglutarate/malate carrier protein (SLC25A11)	SLC25A11
Q8IXI1	Homo sapiens	Mitochondrial Rho GTPase 2(RHOT2)	RHOT2
Q9Y3B7	Homo sapiens	mitochondrial ribosomal protein L11(MRPL11)	MRPL11
Q92552	Homo sapiens	mitochondrial ribosomal protein S27(MRPS27)	MRPS27
Q9HC36	Homo sapiens	mitochondrial rRNA methyltransferase 3(MRM3)	MRM3
Q16795	Homo sapiens	NADH:ubiquinone oxidoreductase subunit A9(NDUFA9)	NDUFA9
Q13765	Homo sapiens	nascent polypeptide-associated complex alpha subunit(NACA)	NACA
O00483	Homo sapiens	NDUFA4, mitochondrial complex associated(NDUFA4)	NDUFA4
P01111	Homo sapiens	neuroblastoma RAS viral oncogene homolog(NRAS)	NRAS
P15531	Homo sapiens	NME/NM23 nucleoside diphosphate kinase 1(NME1)	NME1
P19338	Homo sapiens	nucleolin(NCL)	NCL
Q96HS1	Homo sapiens	PGAM family member 5, mitochondrial serine/threonine protein phosphatase(PGAM5)	PGAM5
P09874	Homo sapiens	poly ADP-ribose polymerase 1(PARP1)	PARP1
Q15366	Homo sapiens	poly rC binding protein 2(PCBP2)	PCBP2
Q9UHX1	Homo sapiens	poly U binding splicing factor 60(PUF60)	PUF60
P11940	Homo sapiens	polyA binding protein cytoplasmic 1(PABPC1)	PABPC1
Q13310	Homo sapiens	polyA binding protein cytoplasmic 4(PABPC4)	PABPC4
Q86W92	Homo sapiens	PPFIA binding protein 1(PPFIBP1)	PPFIBP1
P35998	Homo sapiens	proteasome 26S subunit, ATPase 2(PSMC2)	PSMC2
P30153	Homo sapiens	protein phosphatase 2 scaffold subunit Aalpha(PPP2R1A)	PPP2R1A
Q00577	Homo sapiens	purine rich element binding protein A(PURA)	PURA
Q96QR8	Homo sapiens	purine rich element binding protein B(PURB)	PURB
P04049	Homo sapiens	Raf-1 proto-oncogene, serine/threonine kinase(RAF1)	RAF1
Q96PK6	Homo sapiens	RBM14-RBM4 readthrough(RBM14-RBM4)	RBM14-RBM4
P63244	Homo sapiens	receptor for activated C kinase 1(RACK1)	RACK1
Q15293	Homo sapiens	reticulocalbin 1(RCN1)	RCN1
Q14257	Homo sapiens	reticulocalbin 2(RCN2)	RCN2
P27635	Homo sapiens	ribosomal protein L10(RPL10)	RPL10
P62906	Homo sapiens	ribosomal protein L10a(RPL10A)	RPL10A
P62913	Homo sapiens	ribosomal protein L11(RPL11)	RPL11
P30050	Homo sapiens	ribosomal protein L12(RPL12)	RPL12
P26373	Homo sapiens	ribosomal protein L13(RPL13)	RPL13
P50914	Homo sapiens	ribosomal protein L14(RPL14)	RPL14
P84098	Homo sapiens	ribosomal protein L19(RPL19)	RPL19
P62829	Homo sapiens	ribosomal protein L23(RPL23)	RPL23
P62750	Homo sapiens	ribosomal protein L23a(RPL23A)	RPL23A
P83731	Homo sapiens	ribosomal protein L24(RPL24)	RPL24
P46779	Homo sapiens	ribosomal protein L28(RPL28)	RPL28
P47914	Homo sapiens	ribosomal protein L29(RPL29)	RPL29
P62899	Homo sapiens	ribosomal protein L31(RPL31)	RPL31
P62910	Homo sapiens	ribosomal protein L32(RPL32)	RPL32
P18077	Homo sapiens	ribosomal protein L35a(RPL35A)	RPL35A
Q9Y3U8	Homo sapiens	ribosomal protein L36(RPL36)	RPL36
P83881	Homo sapiens	ribosomal protein L36a(RPL36A)	RPL36A
P36578	Homo sapiens	ribosomal protein L4(RPL4)	RPL4
P46777	Homo sapiens	ribosomal protein L5(RPL5)	RPL5
Q02878	Homo sapiens	ribosomal protein L6(RPL6)	RPL6
P18124	Homo sapiens	ribosomal protein L7(RPL7)	RPL7
P62424	Homo sapiens	ribosomal protein L7a(RPL7A)	RPL7A
P62917	Homo sapiens	ribosomal protein L8(RPL8)	RPL8
P05387	Homo sapiens	ribosomal protein lateral stalk subunit P2(RPLP2)	RPLP2
P25398	Homo sapiens	ribosomal protein S12(RPS12)	RPS12
P62244	Homo sapiens	ribosomal protein S15a(RPS15A)	RPS15A
P62249	Homo sapiens	ribosomal protein S16(RPS16)	RPS16
P08708	Homo sapiens	ribosomal protein S17(RPS17)	RPS17
P62269	Homo sapiens	ribosomal protein S18(RPS18)	RPS18
P39019	Homo sapiens	ribosomal protein S19(RPS19)	RPS19
P60866	Homo sapiens	ribosomal protein S20(RPS20)	RPS20
P62266	Homo sapiens	ribosomal protein S23(RPS23)	RPS23
P62847	Homo sapiens	ribosomal protein S24(RPS24)	RPS24
P62851	Homo sapiens	ribosomal protein S25(RPS25)	RPS25
P42677	Homo sapiens	ribosomal protein S27(RPS27)	RPS27
P62857	Homo sapiens	ribosomal protein S28(RPS28)	RPS28
P62273	Homo sapiens	ribosomal protein S29(RPS29)	RPS29
P23396	Homo sapiens	ribosomal protein S3(RPS3)	RPS3
P61247	Homo sapiens	ribosomal protein S3A(RPS3A)	RPS3A
P62701	Homo sapiens	ribosomal protein S4, X-linked(RPS4X)	RPS4X
P46782	Homo sapiens	ribosomal protein S5(RPS5)	RPS5
P62753	Homo sapiens	ribosomal protein S6(RPS6)	RPS6
P62241	Homo sapiens	ribosomal protein S8(RPS8)	RPS8
P46781	Homo sapiens	ribosomal protein S9(RPS9)	RPS9
Q9Y3I0	Homo sapiens	RNA 2',3'-cyclic phosphate and 5'-OH ligase(RTCB)	RTCB
P38159	Homo sapiens	RNA binding motif protein, X-linked(RBMX)	RBMX
Q9Y265	Homo sapiens	RuvB like AAA ATPase 1(RUVBL1)	RUVBL1
Q9Y230	Homo sapiens	RuvB like AAA ATPase 2(RUVBL2)	RUVBL2
Q07955	Homo sapiens	serine and arginine rich splicing factor 1(SRSF1)	SRSF1
Q01130	Homo sapiens	serine and arginine rich splicing factor 2(SRSF2)	SRSF2
Q13247	Homo sapiens	serine and arginine rich splicing factor 6(SRSF6)	SRSF6
Q9Y3F4	Homo sapiens	serine/threonine kinase receptor associated protein(STRAP)	STRAP
P10398	Homo sapiens	Serine/threonine-protein kinase A-raf(ARAF)	ARAF
P15056	Homo sapiens	Serine/threonine-protein kinase B-raf(BRAF)	BRAF
Q8NC51	Homo sapiens	SERPINE1 mRNA binding protein 1(SERBP1)	SERBP1
P62316	Homo sapiens	small nuclear ribonucleoprotein D2 polypeptide(SNRPD2)	SNRPD2
P62318	Homo sapiens	small nuclear ribonucleoprotein D3 polypeptide(SNRPD3)	SNRPD3
P08579	Homo sapiens	small nuclear ribonucleoprotein polypeptide B2(SNRPB2)	SNRPB2
P09234	Homo sapiens	small nuclear ribonucleoprotein polypeptide C(SNRPC)	SNRPC
P62304	Homo sapiens	small nuclear ribonucleoprotein polypeptide E(SNRPE)	SNRPE
P62306	Homo sapiens	small nuclear ribonucleoprotein polypeptide F(SNRPF)	SNRPF
P63162	Homo sapiens	small nuclear ribonucleoprotein polypeptide N(SNRPN)	SNRPN
P08621	Homo sapiens	small nuclear ribonucleoprotein U1 subunit 70(SNRNP70)	SNRNP70
P53007	Homo sapiens	solute carrier family 25 member 1(SLC25A1)	SLC25A1
Q9UJS0	Homo sapiens	solute carrier family 25 member 13(SLC25A13)	SLC25A13
Q00325	Homo sapiens	solute carrier family 25 member 3(SLC25A3)	SLC25A3
P05141	Homo sapiens	solute carrier family 25 member 5(SLC25A5)	SLC25A5
Q96SB4	Homo sapiens	SRSF protein kinase 1(SRPK1)	SRPK1
Q9BRK5	Homo sapiens	stromal cell derived factor 4(SDF4)	SDF4
Q9UQE7	Homo sapiens	structural maintenance of chromosomes 3(SMC3)	SMC3
Q08945	Homo sapiens	structure specific recognition protein 1(SSRP1)	SSRP1
P53999	Homo sapiens	SUB1 homolog, transcriptional regulator(SUB1)	SUB1
O60506	Homo sapiens	synaptotagmin binding cytoplasmic RNA interacting protein(SYNCRIP)	SYNCRIP
Q92804	Homo sapiens	TATA-box binding protein associated factor 15(TAF15)	TAF15
Q3ZCQ8	Homo sapiens	translocase of inner mitochondrial membrane 50(TIMM50)	TIMM50
P19474	Homo sapiens	tripartite motif containing 21(TRIM21)	TRIM21
Q14258	Homo sapiens	tripartite motif containing 25(TRIM25)	TRIM25
Q13263	Homo sapiens	tripartite motif containing 28(TRIM28)	TRIM28
Q92734	Homo sapiens	TRK-fused gene(TFG)	TFG
P49411	Homo sapiens	Tu translation elongation factor, mitochondrial(TUFM)	TUFM
P68363	Homo sapiens	tubulin alpha 1b(TUBA1B)	TUBA1B
Q9BVA1	Homo sapiens	tubulin beta 2B class IIb(TUBB2B)	TUBB2B
P68371	Homo sapiens	tubulin beta 4B class IVb(TUBB4B)	TUBB4B
Q9BUF5	Homo sapiens	tubulin beta 6 class V(TUBB6)	TUBB6
P07437	Homo sapiens	tubulin beta class I(TUBB)	TUBB
P31946	Homo sapiens	tyrosine 3-monooxygenase/tryptophan 5-monooxygenase activation protein beta(YWHAB)	YWHAB
P62258	Homo sapiens	tyrosine 3-monooxygenase/tryptophan 5-monooxygenase activation protein epsilon(YWHAE)	YWHAE
Q04917	Homo sapiens	tyrosine 3-monooxygenase/tryptophan 5-monooxygenase activation protein eta(YWHAH)	YWHAH
P61981	Homo sapiens	tyrosine 3-monooxygenase/tryptophan 5-monooxygenase activation protein gamma(YWHAG)	YWHAG
P27348	Homo sapiens	tyrosine 3-monooxygenase/tryptophan 5-monooxygenase activation protein theta(YWHAQ)	YWHAQ
P63104	Homo sapiens	tyrosine 3-monooxygenase/tryptophan 5-monooxygenase activation protein zeta(YWHAZ)	YWHAZ
Q01081	Homo sapiens	U2 small nuclear RNA auxiliary factor 1 like 5(U2AF1L5)	U2AF1L5
P26368	Homo sapiens	U2 small nuclear RNA auxiliary factor 2(U2AF2)	U2AF2
P22695	Homo sapiens	ubiquinol-cytochrome c reductase core protein II(UQCRC2)	UQCRC2
Q14157	Homo sapiens	ubiquitin associated protein 2 like(UBAP2L)	UBAP2L
Q96IX5	Homo sapiens	up-regulated during skeletal muscle growth 5 homolog mouse(USMG5)	USMG5
P61964	Homo sapiens	WD repeat domain 5(WDR5)	WDR5
P13010	Homo sapiens	X-ray repair cross complementing 5(XRCC5)	XRCC5
P67809	Homo sapiens	Y-box binding protein 1(YBX1)	YBX1
P16989	Homo sapiens	Y-box binding protein 3(YBX3)	YBX3
