# Supplementary material for: Decoding the full picture of Raf1 function based on its interacting proteins
Source: Oncotarget. 2017 Jul 18;8(40):68329–37. doi: 10.18632/oncotarget.19353 (PMC5620260; doi:10.18632/oncotarget.19353)
Supplement: Supplementary file 3 [file oncotarget-08-68329-s003.xlsx]

## Sheet: sheet1
Supplementary Table 2: 69 interactions of Raf1 in STRING database
node1	node2	node1 external id	node2 external id	homology	coexpression	experimentally_determined_interaction	database annotated	automated textmining	combined score
IGF1R	RAF1	ENSP00000268035	ENSP00000251849	0.638	0	0.1	0.9	0.537	0.923
RHOA	RAF1	ENSP00000400175	ENSP00000251849	0	0	0.111	0.8	0.71	0.944
ARRB1	RAF1	ENSP00000409581	ENSP00000251849	0	0	0.163	0.9	0.325	0.938
RAP1B	RAF1	ENSP00000250559	ENSP00000251849	0	0	0.166	0.9	0.784	0.98
PPP5C	RAF1	ENSP00000012443	ENSP00000251849	0	0	0.311	0.9	0.075	0.93
NEDD4L	RAF1	ENSP00000383199	ENSP00000251849	0	0	0.57	0.9	0.14	0.959
SCNN1B	RAF1	ENSP00000345751	ENSP00000251849	0	0	0.57	0.9	0	0.955
PRKCZ	RAF1	ENSP00000367830	ENSP00000251849	0.618	0	0.572	0.9	0.213	0.958
RANBP9	RAF1	ENSP00000011619	ENSP00000251849	0	0	0.572	0	0.8	0.91
PPP2R1A	RAF1	ENSP00000324804	ENSP00000251849	0	0	0.573	0.9	0.081	0.957
PPP2R2B	RAF1	ENSP00000336591	ENSP00000251849	0	0	0.573	0.9	0.299	0.967
PAK2	RAF1	ENSP00000314067	ENSP00000251849	0.652	0	0.576	0.9	0.75	0.967
PAK3	RAF1	ENSP00000353864	ENSP00000251849	0.641	0	0.576	0.8	0.687	0.932
PAQR3	RAF1	ENSP00000421981	ENSP00000251849	0	0	0.576	0	0.835	0.927
PRKACA	RAF1	ENSP00000309591	ENSP00000251849	0.639	0	0.576	0.8	0.666	0.932
PRKCA	RAF1	ENSP00000408695	ENSP00000251849	0.624	0	0.576	0.9	0.916	0.97
PRKCD	RAF1	ENSP00000331602	ENSP00000251849	0.631	0	0.576	0.9	0.2	0.958
PRKCE	RAF1	ENSP00000306124	ENSP00000251849	0.619	0	0.576	0.8	0.28	0.92
PRKG1	RAF1	ENSP00000363092	ENSP00000251849	0.617	0	0.576	0.8	0.444	0.925
RALGDS	RAF1	ENSP00000361120	ENSP00000251849	0	0	0.576	0	0.813	0.917
SPRY4	RAF1	ENSP00000344967	ENSP00000251849	0	0	0.576	0	0.879	0.946
CDC37	RAF1	ENSP00000222005	ENSP00000251849	0	0	0.587	0	0.858	0.939
RRAS2	RAF1	ENSP00000256196	ENSP00000251849	0	0	0.631	0	0.935	0.975
CNKSR2	RAF1	ENSP00000368824	ENSP00000251849	0	0	0.66	0	0.954	0.983
SPRY2	RAF1	ENSP00000366306	ENSP00000251849	0	0	0.687	0	0.866	0.956
HSP90AB1	RAF1	ENSP00000325875	ENSP00000251849	0	0	0.767	0	0.758	0.941
SGK1	RAF1	ENSP00000356832	ENSP00000251849	0.63	0	0.805	0.9	0.593	0.984
BAG1	RAF1	ENSP00000420514	ENSP00000251849	0	0	0.807	0	0.889	0.977
PEBP4	RAF1	ENSP00000256404	ENSP00000251849	0	0	0.809	0	0.868	0.973
TSC22D3	RAF1	ENSP00000314655	ENSP00000251849	0	0	0.809	0.9	0.864	0.997
GRB10	RAF1	ENSP00000381793	ENSP00000251849	0	0	0.812	0	0.854	0.971
RRAS	RAF1	ENSP00000246792	ENSP00000251849	0	0	0.832	0.9	0.946	0.999
CNKSR1	RAF1	ENSP00000354609	ENSP00000251849	0	0	0.843	0	0.949	0.991
PPP2CA	RAF1	ENSP00000418447	ENSP00000251849	0	0	0.848	0.9	0.181	0.986
SRC	RAF1	ENSP00000350941	ENSP00000251849	0.698	0	0.877	0	0.986	0.913
SFN	RAF1	ENSP00000340989	ENSP00000251849	0	0	0.885	0.9	0.159	0.989
PDGFRB	RAF1	ENSP00000261799	ENSP00000251849	0.624	0	0.898	0	0.603	0.921
PHB	RAF1	ENSP00000300408	ENSP00000251849	0	0	0.914	0	0.842	0.985
PAK1	RAF1	ENSP00000278568	ENSP00000251849	0.643	0	0.915	0.9	0.758	0.993
MRAS	RAF1	ENSP00000289104	ENSP00000251849	0	0	0.926	0.8	0.533	0.992
KSR1	RAF1	ENSP00000323178	ENSP00000251849	0.677	0	0.927	0.9	0.98	0.994
MAPK3	RAF1	ENSP00000263025	ENSP00000251849	0.638	0.071	0.941	0.9	0.903	0.996
UBC	RAF1	ENSP00000344818	ENSP00000251849	0	0	0.954	0.9	0.083	0.995
STK3	RAF1	ENSP00000390500	ENSP00000251849	0.643	0	0.96	0	0.474	0.966
CDC25A	RAF1	ENSP00000303706	ENSP00000251849	0	0	0.961	0	0.909	0.996
PEBP1	RAF1	ENSP00000261313	ENSP00000251849	0	0	0.961	0.9	0.937	0.999
BCL2L1	RAF1	ENSP00000302564	ENSP00000251849	0	0	0.965	0	0.594	0.985
STUB1	RAF1	ENSP00000219548	ENSP00000251849	0	0	0.969	0	0.197	0.974
NRAS	RAF1	ENSP00000358548	ENSP00000251849	0	0	0.978	0.9	0.925	0.999
YWHAG	RAF1	ENSP00000306330	ENSP00000251849	0	0	0.98	0.9	0.357	0.998
XIAP	RAF1	ENSP00000347858	ENSP00000251849	0	0	0.982	0	0.381	0.988
BCL2	RAF1	ENSP00000329623	ENSP00000251849	0	0	0.983	0	0.953	0.999
RHEB	RAF1	ENSP00000262187	ENSP00000251849	0	0	0.983	0	0.883	0.998
YWHAH	RAF1	ENSP00000248975	ENSP00000251849	0	0	0.983	0.9	0.207	0.998
AKT1	RAF1	ENSP00000270202	ENSP00000251849	0.635	0	0.984	0.9	0.989	0.998
YWHAE	RAF1	ENSP00000264335	ENSP00000251849	0	0	0.985	0.9	0.313	0.998
MAPK1	RAF1	ENSP00000215832	ENSP00000251849	0.639	0.071	0.987	0.9	0.862	0.999
RB1	RAF1	ENSP00000267163	ENSP00000251849	0	0	0.992	0.9	0.301	0.999
MAP2K2	RAF1	ENSP00000262948	ENSP00000251849	0.63	0	0.994	0.9	0.859	0.999
BAD	RAF1	ENSP00000309103	ENSP00000251849	0	0	0.998	0.9	0.254	0.999
YWHAQ	RAF1	ENSP00000238081	ENSP00000251849	0	0	0.998	0.9	0.06	0.999
BRAF	RAF1	ENSP00000288602	ENSP00000251849	0.958	0	0.999	0.9	0.636	0.999
HRAS	RAF1	ENSP00000309845	ENSP00000251849	0	0	0.999	0.9	0.985	0.999
HSP90AA1	RAF1	ENSP00000335153	ENSP00000251849	0	0	0.999	0	0.977	0.999
KRAS	RAF1	ENSP00000256078	ENSP00000251849	0	0	0.999	0.9	0.993	0.999
MAP2K1	RAF1	ENSP00000302486	ENSP00000251849	0.631	0	0.999	0.9	0.981	0.999
RAP1A	RAF1	ENSP00000348786	ENSP00000251849	0	0	0.999	0.9	0.976	0.999
YWHAB	RAF1	ENSP00000300161	ENSP00000251849	0	0	0.999	0.9	0.883	0.999
YWHAZ	RAF1	ENSP00000309503	ENSP00000251849	0	0	0.999	0.9	0.582	0.999
