# Supplementary material for: Decoding the full picture of Raf1 function based on its interacting proteins
Source: Oncotarget. 2017 Jul 18;8(40):68329–37. doi: 10.18632/oncotarget.19353 (PMC5620260; doi:10.18632/oncotarget.19353)
Supplement: Supplementary file 4 [file oncotarget-08-68329-s004.xlsx]

## Sheet: 198mf
Supplementary Table 3: Gene ontology analysis (molecular function) of Raf1 interacting proteins
Category	Term	Count	%	PValue	Genes	List Total	Pop Hits	Pop Total	Fold Enrichment	Bonferroni	Benjamini	FDR
GOTERM_MF_FAT	GO:0044822~poly(A) RNA binding	127	64.1414	2.20673e-92	Q12906, Q12905, Q07065, P36578, P52597, P62750, P16989, O00571, P62753, P27635, Q01081, Q96PK6, Q15717, P62269, P62857, P62266, O43390, P61247, Q02978, P47914, Q00839, P62263, P23396, Q9BUJ2, P62851, O60506, Q96SB4, P68104, Q13151, Q00577, Q9Y3F4, P49411, P22626, P39019, P17844, Q01844, Q99729, P11940, P08238, Q08945, P62258, P16403, P67809, Q02878, P63244, P38159, Q8NC51, Q9Y383, P09874, Q92804,…	195	1192	15429	8.43006	1.14529e-89	1.14529e-89	3.19444e-89
GOTERM_MF_FAT	GO:0003723~RNA binding	138	69.697	2.2795e-88	Q12906, Q12905, Q07065, P19474, P36578, P52597, P62750, P16989, Q3ZCQ8, O00571, P62753, P27635, Q01081, Q15717, Q96PK6, P62269, P62857, P62266, O43390, P61247, P47914, Q02978, Q00839, P62263, Q9BUJ2, P23396, P62851, O60506, Q96SB4, P68104, P08579, Q13151, Q00577, Q9Y3F4, P49411, P22626, P39019, P17844, Q01844, Q99729, P11940, P08238, Q08945, P16403, P62258, P67809, Q02878, P63244, P38159, Q8NC51,…	195	1661	15429	6.57374	1.18306e-85	5.9153e-86	3.29978e-85
GOTERM_MF_FAT	GO:0003735~structural constituent of ribosome	50	25.2525	1.62688e-47	P36578, P62750, P62753, P27635, P62273, P62899, P62424, P62269, P61247, P62266, P62857, P62829, Q02978, P47914, P23396, P62263, P39019, P62910, P62913, P83881, Q00325, P62917, Q02878, Q9Y3B7, P18124, P53007, P46777, P46779, P30050, P62249, P05141, P84098, P62906, P62241, P62244, P46782, P62701, Q9UJS0, P46781, P60866, P05387, P83731, P25398, P08708, P50914, P42677, P18077, Q9Y3U8, P26373, P62847	195	224	15429	17.6614	8.44352e-45	2.81451e-45	2.35506e-44
GOTERM_MF_FAT	GO:0003676~nucleic acid binding	145	73.2323	4.16514e-44	Q12906, Q12905, Q07065, P19474, P36578, O60814, Q13765, P52597, P62750, P16989, Q3ZCQ8, O00571, P62753, Q9Y230, P27635, Q01081, Q15717, Q96PK6, P62269, P62857, P62266, O43390, P61247, P47914, Q02978, Q00839, P62263, Q9BUJ2, P23396, P62851, O60506, Q96SB4, P68104, P08579, Q13151, Q00577, Q9Y3F4, P49411, P22626, P39019, P17844, Q01844, Q99729, P11940, P08238, Q08945, P16403, P62258, P67809, Q02878,…	195	4095	15429	2.80167	2.16171e-41	5.40427e-42	6.02942e-41
GOTERM_MF_FAT	GO:1901363~heterocyclic compound binding	165	83.3333	4.86554e-40	Q12906, Q12905, P07437, Q07065, P19474, P36578, O60814, Q13765, P52597, P62750, Q8IXI1, P16989, Q3ZCQ8, O00571, P27635, P62753, Q9Y230, P10398, Q01081, Q15717, Q96PK6, P62269, P62857, P62266, O43390, P61247, P47914, Q02978, Q9UQE7, Q00839, P62263, Q9BUJ2, P23396, P62851, O60506, P15056, Q96SB4, P68104, P08579, Q13151, Q00577, Q9Y3F4, P49411, P22626, P39019, P17844, Q01844, Q99729, P11940, P08238,…	195	5968	15429	2.18755	2.52522e-37	5.05043e-38	7.04332e-37
GOTERM_MF_FAT	GO:0097159~organic cyclic compound binding	165	83.3333	3.71079e-39	Q12906, Q12905, P07437, Q07065, P19474, P36578, O60814, Q13765, P52597, P62750, Q8IXI1, P16989, Q3ZCQ8, O00571, P27635, P62753, Q9Y230, P10398, Q01081, Q15717, Q96PK6, P62269, P62857, P62266, O43390, P61247, P47914, Q02978, Q9UQE7, Q00839, P62263, Q9BUJ2, P23396, P62851, O60506, P15056, Q96SB4, P68104, P08579, Q13151, Q00577, Q9Y3F4, P49411, P22626, P39019, P17844, Q01844, Q99729, P11940, P08238,…	195	6051	15429	2.15755	1.9259e-36	3.20983e-37	5.3717e-36
GOTERM_MF_FAT	GO:0005198~structural molecule activity	63	31.8182	2.30349e-33	P07437, P36578, P62750, P35527, P60709, P62753, P27635, P62273, P68371, P62899, P13645, P62424, P62269, P02533, P62857, P61247, P62266, P62829, Q02978, P47914, P04264, P62263, Q9BUF5, P23396, P39019, P62910, P68363, P62913, P83881, Q00325, P62917, Q02878, Q9Y3B7, P63244, P18124, P53007, P46777, P46779, P30050, P62249, P05141, P84098, P62906, P62241, P62244, P46782, P62701, Q9UJS0, P46781, P60866,…	195	778	15429	6.40714	1.19551e-30	1.70787e-31	3.33451e-30
GOTERM_MF_FAT	GO:0000166~nucleotide binding	82	41.4141	8.20674e-19	Q12905, P07437, Q9Y6M1, P31689, P52597, P62750, Q8IXI1, O00571, P60709, Q9Y230, P10398, P31943, Q01081, P68371, P31942, O95831, Q96PK6, Q15717, Q08211, Q9Y3I0, O43390, O95429, Q9UQE7, Q9Y265, Q00839, Q9BUF5, P09651, O60506, P15056, Q96SB4, P68104, P08579, Q9Y4W6, Q13151, Q13310, P49411, P22626, Q13247, P68363, P17844, Q01844, P38646, Q99729, Q07955, P11940, P08238, P10809, P35637, P19338, P38159,…	195	2394	15429	2.71015	4.2593e-16	5.32413e-17	1.188e-15
GOTERM_MF_FAT	GO:1901265~nucleoside phosphate binding	82	41.4141	8.42038e-19	Q12905, P07437, Q9Y6M1, P31689, P52597, P62750, Q8IXI1, O00571, P60709, Q9Y230, P10398, P31943, Q01081, P68371, P31942, O95831, Q96PK6, Q15717, Q08211, Q9Y3I0, O43390, O95429, Q9UQE7, Q9Y265, Q00839, Q9BUF5, P09651, O60506, P15056, Q96SB4, P68104, P08579, Q9Y4W6, Q13151, Q13310, P49411, P22626, Q13247, P68363, P17844, Q01844, P38646, Q99729, Q07955, P11940, P08238, P10809, P35637, P19338, P38159,…	195	2395	15429	2.70902	4.37018e-16	4.85575e-17	1.21893e-15
GOTERM_MF_FAT	GO:0003729~mRNA binding	25	12.6263	1.91578e-18	P18124, Q9Y6M1, P16989, Q9Y383, O00571, Q15717, P07900, O43390, O00425, P23396, Q96QR8, P62263, P46782, O60506, P51991, P22626, P09234, Q9NZI8, Q99729, Q07955, P11940, P08621, P19338, P38159, Q8NC51	195	174	15429	11.3683	9.94289e-16	9.94289e-17	2.77326e-15
GOTERM_MF_FAT	GO:0036094~small molecule binding	82	41.4141	7.43402e-17	Q12905, P07437, Q9Y6M1, P31689, P52597, P62750, Q8IXI1, O00571, P60709, Q9Y230, P10398, P31943, Q01081, P68371, P31942, O95831, Q96PK6, Q15717, Q08211, Q9Y3I0, O43390, O95429, Q9UQE7, Q9Y265, Q00839, Q9BUF5, P09651, O60506, P15056, Q96SB4, P68104, P08579, Q9Y4W6, Q13151, Q13310, P49411, P22626, Q13247, P68363, P17844, Q01844, P38646, Q99729, Q07955, P11940, P08238, P10809, P35637, P19338, P38159,…	195	2579	15429	2.51574	5.76206e-14	5.21805e-15	1.55431e-13
GOTERM_MF_FAT	GO:0019843~rRNA binding	17	8.58586	7.63376e-17	Q9NR30, P05387, P46777, P62750, P62913, P30050, P62269, P62917, P84098, Q9Y3B7, P62829, P23396, P19338, P62263, P46782, P62701, P46781	195	65	15429	20.6937	5.76206e-14	4.77396e-15	1.55431e-13
GOTERM_MF_FAT	GO:0003727~single-stranded RNA binding	12	6.06061	2.62761e-09	O14979, P11940, P52597, Q13310, Q07666, P26368, O00571, P09234, P31943, Q00839, P09651, O60506	195	76	15429	12.4931	1.36373e-06	1.04902e-07	3.80371e-06
GOTERM_MF_FAT	GO:0098641~cadherin binding involved in cell-cell adhesion	20	10.101	4.52595e-09	P62750, O00571, P83731, P14923, P31946, Q86W92, P08238, Q9UHX1, P62258, P62424, P0DMV8, Q02878, P63244, P47914, P11021, P50914, Q9Y265, Q14258, Q8NC51, P63104	195	290	15429	5.45676	2.34897e-06	1.67784e-07	6.55173e-06
GOTERM_MF_FAT	GO:0098632~protein binding involved in cell-cell adhesion	20	10.101	7.88777e-09	P62750, O00571, P83731, P14923, P31946, Q86W92, P08238, Q9UHX1, P62258, P62424, P0DMV8, Q02878, P63244, P47914, P11021, P50914, Q9Y265, Q14258, Q8NC51, P63104	195	300	15429	5.27487	4.09374e-06	2.72917e-07	1.14183e-05
GOTERM_MF_FAT	GO:0051082~unfolded protein binding	13	6.56566	8.7122e-09	Q9Y4W6, Q16543, P31689, Q9Y230, P38646, Q99832, P68371, P07900, P14625, P08238, P10809, P0DMV8, P11021	195	106	15429	9.70377	4.52162e-06	2.82602e-07	1.26117e-05
GOTERM_MF_FAT	GO:0098631~protein binding involved in cell adhesion	20	10.101	1.03121e-08	P62750, O00571, P83731, P14923, P31946, Q86W92, P08238, Q9UHX1, P62258, P62424, P0DMV8, Q02878, P63244, P47914, P11021, P50914, Q9Y265, Q14258, Q8NC51, P63104	195	305	15429	5.1884	5.35197e-06	3.14823e-07	1.49277e-05
GOTERM_MF_FAT	GO:0045296~cadherin binding	20	10.101	1.14752e-08	P62750, O00571, P83731, P14923, P31946, Q86W92, P08238, Q9UHX1, P62258, P62424, P0DMV8, Q02878, P63244, P47914, P11021, P50914, Q9Y265, Q14258, Q8NC51, P63104	195	307	15429	5.1546	5.95559e-06	3.30867e-07	1.66114e-05
GOTERM_MF_FAT	GO:0003730~mRNA 3'-UTR binding	10	5.05051	2.12924e-08	Q15717, Q9Y6M1, P11940, P16989, P22626, O43390, Q9NZI8, O00425, Q8NC51, O60506	195	54	15429	14.6524	1.10507e-05	5.81618e-07	3.08227e-05
GOTERM_MF_FAT	GO:0003697~single-stranded DNA binding	12	6.06061	5.54987e-08	O14979, Q00577, P10809, P67809, P53999, P16989, P22626, Q15366, P09651, P19338, Q96QR8, P15531	195	101	15429	9.40076	2.88034e-05	1.44019e-06	8.03395e-05
GOTERM_MF_FAT	GO:0048027~mRNA 5'-UTR binding	6	3.0303	7.14765e-08	Q9Y6M1, O00571, Q9NZI8, O00425, P62263, O60506	195	10	15429	47.4738	3.70956e-05	1.76649e-06	0.000103469
GOTERM_MF_FAT	GO:0070717~poly-purine tract binding	7	3.53535	1.22433e-07	O14979, P11940, Q13310, Q07666, O00571, Q00839, O60506	195	20	15429	27.6931	6.35405e-05	2.88829e-06	0.000177232
GOTERM_MF_FAT	GO:0008143~poly(A) binding	6	3.0303	3.53988e-07	O14979, P11940, Q13310, Q07666, O00571, O60506	195	13	15429	36.5183	0.000183703	7.98778e-06	0.000512429
GOTERM_MF_FAT	GO:0036002~pre-mRNA binding	7	3.53535	1.09439e-06	P26368, P22626, Q13247, P14866, P09234, P17844, Q01130	195	28	15429	19.7808	0.000567825	2.36658e-05	0.00158421
GOTERM_MF_FAT	GO:0017111~nucleoside-triphosphatase activity	28	14.1414	1.56117e-06	P07437, P35998, Q8IXI1, O00571, Q9Y230, P68371, Q92841, P07900, Q08211, P68032, P11021, Q9Y265, Q9UQE7, P36542, Q9BUF5, P68104, Q9Y4W6, Q9NR30, P49411, P68363, P13010, P17844, P10809, Q9BVA1, P0DMV8, P25705, P01116, P01112	195	777	15429	2.85128	0.000809917	3.24093e-05	0.00225991
GOTERM_MF_FAT	GO:0016462~pyrophosphatase activity	28	14.1414	4.48826e-06	P07437, P35998, Q8IXI1, O00571, Q9Y230, P68371, Q92841, P07900, Q08211, P68032, P11021, Q9Y265, Q9UQE7, P36542, Q9BUF5, P68104, Q9Y4W6, Q9NR30, P49411, P68363, P13010, P17844, P10809, Q9BVA1, P0DMV8, P25705, P01116, P01112	195	822	15429	2.69519	0.0023267	8.95887e-05	0.00649696
GOTERM_MF_FAT	GO:0016818~hydrolase activity, acting on acid anhydrides, in phosphorus-containing anhydrides	28	14.1414	4.6944e-06	P07437, P35998, Q8IXI1, O00571, Q9Y230, P68371, Q92841, P07900, Q08211, P68032, P11021, Q9Y265, Q9UQE7, P36542, Q9BUF5, P68104, Q9Y4W6, Q9NR30, P49411, P68363, P13010, P17844, P10809, Q9BVA1, P0DMV8, P25705, P01116, P01112	195	824	15429	2.68865	0.00243343	9.02328e-05	0.00679535
GOTERM_MF_FAT	GO:0016817~hydrolase activity, acting on acid anhydrides	28	14.1414	4.90919e-06	P07437, P35998, Q8IXI1, O00571, Q9Y230, P68371, Q92841, P07900, Q08211, P68032, P11021, Q9Y265, Q9UQE7, P36542, Q9BUF5, P68104, Q9Y4W6, Q9NR30, P49411, P68363, P13010, P17844, P10809, Q9BVA1, P0DMV8, P25705, P01116, P01112	195	826	15429	2.68214	0.00254463	9.09914e-05	0.00710627
GOTERM_MF_FAT	GO:0044877~macromolecular complex binding	37	18.6869	4.9318e-06	P07437, Q07666, Q3ZCQ8, P60709, O00571, Q9Y230, P06493, P31946, O00483, P07900, P02533, O14654, P11021, Q00839, Q9UQE7, Q16795, P22695, Q13263, P08579, Q96HS1, P09234, P13010, P15531, P08238, Q08945, P10809, P62258, P16403, P67809, Q00325, P62318, P08621, P01116, P01111, P38159, Q9P2R6, P62847	195	1298	15429	2.25543	0.00255634	8.82586e-05	0.007139
GOTERM_MF_FAT	GO:0050839~cell adhesion molecule binding	20	10.101	5.82406e-06	P62750, O00571, P83731, P14923, P31946, Q86W92, P08238, Q9UHX1, P62258, P62424, P0DMV8, Q02878, P63244, P47914, P11021, P50914, Q9Y265, Q14258, Q8NC51, P63104	195	461	15429	3.43267	0.00301813	0.000100751	0.00843053
GOTERM_MF_FAT	GO:0045182~translation regulator activity	7	3.53535	6.14667e-06	Q9Y6M1, P11940, Q00577, Q9NZI8, O00425, P62263, P46781	195	37	15429	14.9692	0.00318505	0.000102902	0.0088975
GOTERM_MF_FAT	GO:0019899~enzyme binding	45	22.7273	7.42539e-06	P07437, P31689, P16989, P60709, Q9Y383, P62753, Q9ULX6, P31946, P09874, P61981, Q15717, P05141, P07900, P14625, P62269, P11021, O95429, Q9BUJ2, P23396, Q13263, P63104, P15056, P68104, Q16543, Q13151, P26368, P39019, P13010, P68363, P17844, P14923, P38646, P15531, Q07955, P04049, P08238, P10809, P62258, P67809, P0DMV8, P62318, P63244, Q04917, Q15366, Q01130	195	1781	15429	1.99918	0.00384638	0.000120424	0.0107484
GOTERM_MF_FAT	GO:0003725~double-stranded RNA binding	8	4.0404	1.67595e-05	Q15717, Q12906, Q12905, Q9NR30, P08238, P10809, P68363, P68371	195	65	15429	9.73822	0.00866056	0.000263549	0.0242582
GOTERM_MF_FAT	GO:0017076~purine nucleotide binding	45	22.7273	3.63906e-05	P07437, Q12905, P35998, P31689, P56192, Q8IXI1, P60709, O00571, Q9Y230, P06493, P10398, Q99832, P68371, Q92841, P07900, Q08211, P14625, Q9Y3I0, P68032, P11021, O95429, Q00839, Q9Y265, Q9UQE7, Q9BUF5, P15056, P68104, Q96SB4, Q9Y4W6, Q9NR30, P49411, P13010, P68363, P17844, P38646, P15531, P04049, P08238, P10809, Q9BVA1, P0DMV8, P25705, P01116, P01111, P01112	195	1898	15429	1.87594	0.0187098	0.000555348	0.0526659
GOTERM_MF_FAT	GO:0035639~purine ribonucleoside triphosphate binding	44	22.2222	3.82669e-05	P07437, Q12905, P35998, P31689, P56192, Q8IXI1, P60709, O00571, Q9Y230, P06493, P10398, Q99832, P68371, Q92841, P07900, Q08211, P14625, Q9Y3I0, P68032, P11021, Q00839, Q9Y265, Q9UQE7, Q9BUF5, P15056, P68104, Q96SB4, Q9Y4W6, Q9NR30, P49411, P13010, P68363, P17844, P38646, P15531, P04049, P08238, P10809, Q9BVA1, P0DMV8, P25705, P01116, P01111, P01112	195	1841	15429	1.89105	0.019665	0.000567293	0.0553805
GOTERM_MF_FAT	GO:0019901~protein kinase binding	20	10.101	4.16605e-05	P68104, Q16543, Q13151, P39019, P62753, P14923, P09874, P61981, P15531, Q15717, Q07955, P04049, P07900, P08238, P62269, P63244, P23396, Q01130, P63104, P15056	195	531	15429	2.98015	0.0213902	0.000600437	0.0602904
GOTERM_MF_FAT	GO:0032550~purine ribonucleoside binding	44	22.2222	4.35274e-05	P07437, Q12905, P35998, P31689, P56192, Q8IXI1, P60709, O00571, Q9Y230, P06493, P10398, Q99832, P68371, Q92841, P07900, Q08211, P14625, Q9Y3I0, P68032, P11021, Q00839, Q9Y265, Q9UQE7, Q9BUF5, P15056, P68104, Q96SB4, Q9Y4W6, Q9NR30, P49411, P13010, P68363, P17844, P38646, P15531, P04049, P08238, P10809, Q9BVA1, P0DMV8, P25705, P01116, P01111, P01112	195	1851	15429	1.88083	0.0223379	0.000610386	0.0629914
GOTERM_MF_FAT	GO:0001883~purine nucleoside binding	44	22.2222	4.52304e-05	P07437, Q12905, P35998, P31689, P56192, Q8IXI1, P60709, O00571, Q9Y230, P06493, P10398, Q99832, P68371, Q92841, P07900, Q08211, P14625, Q9Y3I0, P68032, P11021, Q00839, Q9Y265, Q9UQE7, Q9BUF5, P15056, P68104, Q96SB4, Q9Y4W6, Q9NR30, P49411, P13010, P68363, P17844, P38646, P15531, P04049, P08238, P10809, Q9BVA1, P0DMV8, P25705, P01116, P01111, P01112	195	1854	15429	1.87779	0.0232017	0.000617575	0.0654552
GOTERM_MF_FAT	GO:0032549~ribonucleoside binding	44	22.2222	4.52304e-05	P07437, Q12905, P35998, P31689, P56192, Q8IXI1, P60709, O00571, Q9Y230, P06493, P10398, Q99832, P68371, Q92841, P07900, Q08211, P14625, Q9Y3I0, P68032, P11021, Q00839, Q9Y265, Q9UQE7, Q9BUF5, P15056, P68104, Q96SB4, Q9Y4W6, Q9NR30, P49411, P13010, P68363, P17844, P38646, P15531, P04049, P08238, P10809, Q9BVA1, P0DMV8, P25705, P01116, P01111, P01112	195	1854	15429	1.87779	0.0232017	0.000617575	0.0654552
GOTERM_MF_FAT	GO:0001882~nucleoside binding	44	22.2222	4.94447e-05	P07437, Q12905, P35998, P31689, P56192, Q8IXI1, P60709, O00571, Q9Y230, P06493, P10398, Q99832, P68371, Q92841, P07900, Q08211, P14625, Q9Y3I0, P68032, P11021, Q00839, Q9Y265, Q9UQE7, Q9BUF5, P15056, P68104, Q96SB4, Q9Y4W6, Q9NR30, P49411, P13010, P68363, P17844, P38646, P15531, P04049, P08238, P10809, Q9BVA1, P0DMV8, P25705, P01116, P01111, P01112	195	1861	15429	1.87072	0.025336	0.000657795	0.071552
GOTERM_MF_FAT	GO:0008187~poly-pyrimidine tract binding	5	2.52525	5.07342e-05	P11940, Q13310, Q07666, P26368, P31943	195	17	15429	23.2715	0.025988	0.000658076	0.0734173
GOTERM_MF_FAT	GO:0031625~ubiquitin protein ligase binding	14	7.07071	6.38608e-05	P07437, P31689, P68363, P13010, P38646, P05141, P62258, P10809, P0DMV8, P11021, O95429, Q15366, Q13263, P63104	195	284	15429	3.90043	0.0326015	0.000808083	0.0924046
GOTERM_MF_FAT	GO:0043021~ribonucleoprotein complex binding	9	4.54545	6.50802e-05	P08579, P62318, Q3ZCQ8, O00571, P09234, P08621, P11021, Q00839, P15531	195	108	15429	6.59359	0.0332136	0.000803909	0.0941683
GOTERM_MF_FAT	GO:0070990~snRNP binding	4	2.0202	6.60095e-05	P08579, P62318, P09234, P08621	195	7	15429	45.2132	0.0336798	0.000796428	0.0955122
GOTERM_MF_FAT	GO:0032555~purine ribonucleotide binding	44	22.2222	6.67795e-05	P07437, Q12905, P35998, P31689, P56192, Q8IXI1, P60709, O00571, Q9Y230, P06493, P10398, Q99832, P68371, Q92841, P07900, Q08211, P14625, Q9Y3I0, P68032, P11021, Q00839, Q9Y265, Q9UQE7, Q9BUF5, P15056, P68104, Q96SB4, Q9Y4W6, Q9NR30, P49411, P13010, P68363, P17844, P38646, P15531, P04049, P08238, P10809, Q9BVA1, P0DMV8, P25705, P01116, P01111, P01112	195	1885	15429	1.8469	0.034066	0.000787411	0.096626
GOTERM_MF_FAT	GO:0005200~structural constituent of cytoskeleton	9	4.54545	7.41431e-05	P07437, Q9BVA1, P02533, P35527, P35908, P60709, P68363, Q9BUF5, P68371	195	110	15429	6.47371	0.0377507	0.000854783	0.107275
GOTERM_MF_FAT	GO:0044389~ubiquitin-like protein ligase binding	14	7.07071	7.62872e-05	P07437, P31689, P68363, P13010, P38646, P05141, P62258, P10809, P0DMV8, P11021, O95429, Q15366, Q13263, P63104	195	289	15429	3.83295	0.038821	0.000860381	0.110376
GOTERM_MF_FAT	GO:0032553~ribonucleotide binding	44	22.2222	8.12566e-05	P07437, Q12905, P35998, P31689, P56192, Q8IXI1, P60709, O00571, Q9Y230, P06493, P10398, Q99832, P68371, Q92841, P07900, Q08211, P14625, Q9Y3I0, P68032, P11021, Q00839, Q9Y265, Q9UQE7, Q9BUF5, P15056, P68104, Q96SB4, Q9Y4W6, Q9NR30, P49411, P13010, P68363, P17844, P38646, P15531, P04049, P08238, P10809, Q9BVA1, P0DMV8, P25705, P01116, P01111, P01112	195	1901	15429	1.83136	0.0412969	0.000896914	0.117562
GOTERM_MF_FAT	GO:0016887~ATPase activity	17	8.58586	0.000142828	Q9Y4W6, P35998, Q9NR30, O00571, P13010, P17844, Q9Y230, Q92841, P07900, Q08211, P10809, P0DMV8, P68032, P25705, P11021, P36542, Q9Y265	195	440	15429	3.05703	0.0714518	0.00154325	0.206558
GOTERM_MF_FAT	GO:0019900~kinase binding	20	10.101	0.000193789	P68104, Q16543, Q13151, P39019, P62753, P14923, P09874, P61981, P15531, Q15717, Q07955, P04049, P07900, P08238, P62269, P63244, P23396, Q01130, P63104, P15056	195	597	15429	2.65069	0.0956929	0.00205068	0.280161
GOTERM_MF_FAT	GO:0019904~protein domain specific binding	20	10.101	0.00024933	P07437, P31689, P52272, P26368, Q07666, P31946, P61981, Q07955, P27348, P07900, P08238, P62258, P0DMV8, Q04917, P63244, P11021, P01116, Q13263, P62805, P63104	195	609	15429	2.59846	0.121394	0.00258502	0.360322
GOTERM_MF_FAT	GO:0008026~ATP-dependent helicase activity	8	4.0404	0.000319291	Q9NR30, Q08211, O00571, P13010, P17844, Q9Y230, Q9Y265, Q92841	195	103	15429	6.14548	0.152732	0.0032445	0.46121
GOTERM_MF_FAT	GO:0070035~purine NTP-dependent helicase activity	8	4.0404	0.000319291	Q9NR30, Q08211, O00571, P13010, P17844, Q9Y230, Q9Y265, Q92841	195	103	15429	6.14548	0.152732	0.0032445	0.46121
GOTERM_MF_FAT	GO:0042162~telomeric DNA binding	5	2.52525	0.000514089	Q00577, P22626, P13010, P09651, P19338	195	30	15429	13.1872	0.234235	0.00511917	0.741618
GOTERM_MF_FAT	GO:0003924~GTPase activity	11	5.55556	0.000718141	P68104, P07437, P49411, Q9BVA1, Q8IXI1, O00571, P68363, P01116, Q9BUF5, P68371, P01112	195	232	15429	3.75153	0.311231	0.0070102	1.03456
GOTERM_MF_FAT	GO:0008266~poly(U) RNA binding	4	2.0202	0.000796666	P11940, Q13310, Q07666, P31943	195	15	15429	21.0995	0.338757	0.00763063	1.14708
GOTERM_MF_FAT	GO:0030554~adenyl nucleotide binding	35	17.6768	0.000841829	P35998, Q12905, P31689, P56192, P60709, O00571, Q9Y230, P06493, P10398, Q92841, Q99832, P07900, Q08211, P14625, Q9Y3I0, P68032, P11021, O95429, Q9Y265, Q9UQE7, Q00839, P15056, Q96SB4, Q9Y4W6, Q9NR30, P13010, P17844, P38646, P15531, P04049, P08238, P10809, P0DMV8, P25705, P01116	195	1544	15429	1.79359	0.354089	0.00791566	1.21174
GOTERM_MF_FAT	GO:0042623~ATPase activity, coupled	13	6.56566	0.00085601	P35998, Q9Y4W6, Q9NR30, Q08211, P0DMV8, P25705, O00571, P13010, P17844, Q9Y230, Q9Y265, P36542, Q92841	195	325	15429	3.16492	0.358829	0.00790536	1.23203
GOTERM_MF_FAT	GO:0017069~snRNA binding	5	2.52525	0.000935255	P08579, Q9NR30, P62318, P09234, P08621	195	35	15429	11.3033	0.384687	0.00848354	1.34537
GOTERM_MF_FAT	GO:0005524~ATP binding	34	17.1717	0.000984454	P35998, Q12905, P31689, P56192, P60709, O00571, Q9Y230, P06493, P10398, Q92841, Q99832, P07900, Q08211, P14625, Q9Y3I0, P68032, P11021, Q9Y265, Q9UQE7, Q00839, P15056, Q96SB4, Q9Y4W6, Q9NR30, P13010, P17844, P38646, P15531, P04049, P08238, P10809, P0DMV8, P25705, P01116	195	1496	15429	1.79825	0.400215	0.00877478	1.41567
GOTERM_MF_FAT	GO:0005525~GTP binding	14	7.07071	0.00113186	P68104, P07437, P49411, Q8IXI1, P68363, P68371, P15531, P07900, P08238, Q9BVA1, P01116, Q9BUF5, P01111, P01112	195	383	15429	2.89223	0.444435	0.00991274	1.62604
GOTERM_MF_FAT	GO:0004003~ATP-dependent DNA helicase activity	5	2.52525	0.00115683	Q08211, O00571, P13010, Q9Y230, Q9Y265	195	37	15429	10.6923	0.451597	0.00996245	1.66163
GOTERM_MF_FAT	GO:0097367~carbohydrate derivative binding	45	22.7273	0.00147007	P07437, Q12905, P35998, P31689, P56192, Q8IXI1, P60709, O00571, Q9Y230, P06493, P10398, Q99832, P68371, Q92841, P07900, Q08211, P14625, Q9Y3I0, P68032, P47914, P11021, Q00839, Q9Y265, Q9UQE7, Q9BUF5, P15056, P68104, Q96SB4, Q9Y4W6, Q9NR30, P49411, P13010, P68363, P17844, P38646, P15531, P04049, P08238, P10809, Q9BVA1, P0DMV8, P25705, P01116, P01111, P01112	195	2241	15429	1.58882	0.533981	0.0124389	2.10712
GOTERM_MF_FAT	GO:0032559~adenyl ribonucleotide binding	34	17.1717	0.00148321	P35998, Q12905, P31689, P56192, P60709, O00571, Q9Y230, P06493, P10398, Q92841, Q99832, P07900, Q08211, P14625, Q9Y3I0, P68032, P11021, Q9Y265, Q9UQE7, Q00839, P15056, Q96SB4, Q9Y4W6, Q9NR30, P13010, P17844, P38646, P15531, P04049, P08238, P10809, P0DMV8, P25705, P01116	195	1533	15429	1.75485	0.537152	0.0123482	2.12575
GOTERM_MF_FAT	GO:1990446~U1 snRNP binding	3	1.51515	0.00153415	P62318, P09234, P08621	195	5	15429	47.4738	0.549246	0.0125685	2.19801
GOTERM_MF_FAT	GO:0032561~guanyl ribonucleotide binding	14	7.07071	0.00178284	P68104, P07437, P49411, Q8IXI1, P68363, P68371, P15531, P07900, P08238, Q9BVA1, P01116, Q9BUF5, P01111, P01112	195	403	15429	2.74869	0.603912	0.0143664	2.55005
GOTERM_MF_FAT	GO:0019001~guanyl nucleotide binding	14	7.07071	0.00182975	P68104, P07437, P49411, Q8IXI1, P68363, P68371, P15531, P07900, P08238, Q9BVA1, P01116, Q9BUF5, P01111, P01112	195	404	15429	2.74189	0.613456	0.0145168	2.61632
GOTERM_MF_FAT	GO:0042826~histone deacetylase binding	7	3.53535	0.00210074	P07900, P08238, P62258, P0DMV8, P31946, Q9ULX6, P09874	195	105	15429	5.27487	0.664263	0.0164008	2.99834
GOTERM_MF_FAT	GO:0070180~large ribosomal subunit rRNA binding	3	1.51515	0.00316866	P05387, P84098, P62829	195	7	15429	33.9099	0.807401	0.0242845	4.49027
GOTERM_MF_FAT	GO:0032403~protein complex binding	20	10.101	0.00337631	P07437, Q96HS1, Q07666, P60709, O00483, P31946, P15531, P07900, P08238, P62258, P10809, Q00325, P02533, O14654, P01116, Q9UQE7, Q16795, P01111, P22695, P62847	195	760	15429	2.08219	0.82714	0.0254825	4.77788
GOTERM_MF_FAT	GO:0004386~helicase activity	8	4.0404	0.00372467	Q9NR30, Q08211, O00571, P13010, P17844, Q9Y230, Q9Y265, Q92841	195	157	15429	4.03175	0.855823	0.0276781	5.25856
GOTERM_MF_FAT	GO:0031072~heat shock protein binding	6	3.0303	0.00434492	Q16543, P31689, P0DMV8, P06493, Q13451, P23396	195	85	15429	5.58516	0.895642	0.0317691	6.10881
GOTERM_MF_FAT	GO:0003678~DNA helicase activity	5	2.52525	0.00501271	Q08211, O00571, P13010, Q9Y230, Q9Y265	195	55	15429	7.19301	0.926329	0.0360679	7.01631
GOTERM_MF_FAT	GO:0004004~ATP-dependent RNA helicase activity	5	2.52525	0.00903206	Q9NR30, Q08211, O00571, P17844, Q92841	195	65	15429	6.08639	0.990986	0.063309	12.3082
GOTERM_MF_FAT	GO:0008186~RNA-dependent ATPase activity	5	2.52525	0.00952229	Q9NR30, Q08211, O00571, P17844, Q92841	195	66	15429	5.99417	0.993027	0.0657619	12.934
GOTERM_MF_FAT	GO:0003724~RNA helicase activity	5	2.52525	0.0100295	Q9NR30, Q08211, O00571, P17844, Q92841	195	67	15429	5.90471	0.994655	0.068256	13.5773
GOTERM_MF_FAT	GO:0030331~estrogen receptor binding	4	2.0202	0.0111105	P35637, P17844, P09874, Q92841	195	37	15429	8.55385	0.996968	0.0744019	14.9334
GOTERM_MF_FAT	GO:0051087~chaperone binding	5	2.52525	0.0160808	Q16543, P31689, P10809, P11021, O95429	195	77	15429	5.13786	0.999778	0.1048	20.9174
GOTERM_MF_FAT	GO:0035258~steroid hormone receptor binding	5	2.52525	0.0167879	P35637, Q04917, P17844, P09874, Q92841	195	78	15429	5.07199	0.999847	0.107845	21.7361
GOTERM_MF_FAT	GO:0023026~MHC class II protein complex binding	3	1.51515	0.01681	P07900, P08238, P62258	195	16	15429	14.8356	0.999849	0.106672	21.7615
GOTERM_MF_FAT	GO:0008094~DNA-dependent ATPase activity	5	2.52525	0.0198093	Q08211, O00571, P13010, Q9Y230, Q9Y265	195	82	15429	4.82458	0.999969	0.123173	25.1464
GOTERM_MF_FAT	GO:0023023~MHC protein complex binding	3	1.51515	0.0233718	P07900, P08238, P62258	195	19	15429	12.4931	0.999995	0.142234	28.9896
GOTERM_MF_FAT	GO:0042288~MHC class I protein binding	3	1.51515	0.0233718	P07437, P25705, P68371	195	19	15429	12.4931	0.999995	0.142234	28.9896
GOTERM_MF_FAT	GO:0002135~CTP binding	2	1.0101	0.0249902	P07900, P08238	195	2	15429	79.1231	0.999998	0.149692	30.6741
GOTERM_MF_FAT	GO:0004709~MAP kinase kinase kinase activity	3	1.51515	0.0334669	P04049, P10398, P15056	195	23	15429	10.3204	1	0.193819	38.906
GOTERM_MF_FAT	GO:0001884~pyrimidine nucleoside binding	2	1.0101	0.0372513	P07900, P08238	195	3	15429	52.7487	1	0.21131	42.2788
GOTERM_MF_FAT	GO:0002134~UTP binding	2	1.0101	0.0372513	P07900, P08238	195	3	15429	52.7487	1	0.21131	42.2788
GOTERM_MF_FAT	GO:0017098~sulfonylurea receptor binding	2	1.0101	0.0372513	P07900, P08238	195	3	15429	52.7487	1	0.21131	42.2788
GOTERM_MF_FAT	GO:0032551~pyrimidine ribonucleoside binding	2	1.0101	0.0372513	P07900, P08238	195	3	15429	52.7487	1	0.21131	42.2788
GOTERM_MF_FAT	GO:0003713~transcription coactivator activity	9	4.54545	0.0375358	Q96PK6, Q13765, P35637, P53999, P17844, P14923, Q13263, Q92841, Q9P2R6	195	303	15429	2.35019	1	0.210521	42.5253
GOTERM_MF_FAT	GO:0042802~identical protein binding	24	12.1212	0.0380797	P18124, P19474, Q07666, P39019, P60709, P09234, Q9Y230, P14923, Q01844, P09874, Q99832, P15531, Q15717, Q9BRK5, P04049, Q92734, P07900, Q9UHX1, P35637, P63244, P19338, P15056, P63104, P38159	195	1238	15429	1.53389	1	0.21105	42.9937
GOTERM_MF_FAT	GO:0032557~pyrimidine ribonucleotide binding	2	1.0101	0.0493589	P07900, P08238	195	4	15429	39.5615	1	0.263229	51.9416
GOTERM_MF_FAT	GO:0032558~adenyl deoxyribonucleotide binding	2	1.0101	0.0493589	P07900, P08238	195	4	15429	39.5615	1	0.263229	51.9416
GOTERM_MF_FAT	GO:0032564~dATP binding	2	1.0101	0.0493589	P07900, P08238	195	4	15429	39.5615	1	0.263229	51.9416
