# Supplementary material for: Decoding the full picture of Raf1 function based on its interacting proteins
Source: Oncotarget. 2017 Jul 18;8(40):68329–37. doi: 10.18632/oncotarget.19353 (PMC5620260; doi:10.18632/oncotarget.19353)
Supplement: Supplementary file 5 [file oncotarget-08-68329-s005.xlsx]

## Sheet: 198bp
Supplementary Table 4: Gene ontology analysis (biological process) of Raf1 interacting proteins
Category	Term	Count	%	PValue	Genes	List Total	Pop Hits	Pop Total	Fold Enrichment	Bonferroni	Benjamini	FDR
GOTERM_BP_FAT	GO:0016071~mRNA metabolic process	88	44.4444	1.40429e-69	P36578, P52597, P62750, P30153, P62753, P27635, P31943, P62273, Q01081, P31942, Q15717, P62899, Q08211, P62424, P62269, P62857, P62266, O43390, P61247, P62829, P47914, O95429, Q00839, P62263, Q9BUJ2, P23396, P09651, P62851, O60506, Q96SB4, P08579, Q13151, Q9Y3F4, P22626, P39019, Q13247, P62910, P17844, P62913, P83881, Q07955, P11940, P62316, P35637, P67809, P62318, P62917, Q02878, Q15366, P38159,…	195	669	16651	11.2321	4.16511e-66	4.16511e-66	2.52545e-66
GOTERM_BP_FAT	GO:0006396~RNA processing	93	46.9697	4.955e-64	P36578, P52597, P62750, P30153, P62753, P27635, P31943, P62273, Q01081, P31942, Q15717, P62899, Q08211, P62424, P62269, Q9Y3I0, P62857, P62266, O43390, P61247, P62829, P47914, Q00839, P62263, Q9BUJ2, P23396, P09651, P62851, O60506, Q96SB4, P08579, Q13151, Q9Y3F4, Q13310, P22626, P39019, Q13247, P62910, P17844, P62913, P83881, Q07955, P11940, P62316, P35637, P67809, P62318, P62917, Q02878, Q15366,…	195	910	16651	8.72664	1.46965e-60	7.34827e-61	8.91101e-61
GOTERM_BP_FAT	GO:0006614~SRP-dependent cotranslational protein targeting to membrane	45	22.7273	2.32516e-60	P36578, P18124, P46777, P62750, P46779, P27635, P62753, P62273, P30050, P62249, P62899, P62424, P62269, P84098, P62857, P61247, P62906, P62266, P62241, P62829, P47914, P62244, P62263, P23396, P46782, P62851, P62701, P46781, P60866, P05387, P39019, P83731, P62910, P62913, P25398, P83881, P08708, P62917, Q02878, P42677, P50914, P18077, P26373, Q9Y3U8, P62847	195	97	16651	39.6138	6.89643e-57	2.29881e-57	4.18154e-57
GOTERM_BP_FAT	GO:0006613~cotranslational protein targeting to membrane	45	22.7273	1.19999e-58	P36578, P18124, P46777, P62750, P46779, P27635, P62753, P62273, P30050, P62249, P62899, P62424, P62269, P84098, P62857, P61247, P62906, P62266, P62241, P62829, P47914, P62244, P62263, P23396, P46782, P62851, P62701, P46781, P60866, P05387, P39019, P83731, P62910, P62913, P25398, P83881, P08708, P62917, Q02878, P42677, P50914, P18077, P26373, Q9Y3U8, P62847	195	104	16651	36.9475	3.55918e-55	8.89795e-56	2.15805e-55
GOTERM_BP_FAT	GO:0045047~protein targeting to ER	45	22.7273	2.04684e-58	P36578, P18124, P46777, P62750, P46779, P27635, P62753, P62273, P30050, P62249, P62899, P62424, P62269, P84098, P62857, P61247, P62906, P62266, P62241, P62829, P47914, P62244, P62263, P23396, P46782, P62851, P62701, P46781, P60866, P05387, P39019, P83731, P62910, P62913, P25398, P83881, P08708, P62917, Q02878, P42677, P50914, P18077, P26373, Q9Y3U8, P62847	195	105	16651	36.5956	6.07092e-55	1.21418e-55	3.68101e-55
GOTERM_BP_FAT	GO:0000184~nuclear-transcribed mRNA catabolic process, nonsense-mediated decay	47	23.7374	4.32543e-58	P36578, P18124, P46777, P62750, P46779, P30153, P27635, P62753, P62273, P30050, P62249, P62899, P62424, P62269, P84098, P62857, P61247, P62906, P62266, P62241, P62829, P47914, P62244, P62263, P23396, P46782, P62851, P62701, P46781, P60866, P05387, P39019, P83731, P62910, P62913, P25398, P83881, P08708, P11940, P62917, Q02878, P42677, P50914, P18077, P26373, Q9Y3U8, P62847	195	124	16651	32.3655	1.28292e-54	2.1382e-55	7.77879e-55
GOTERM_BP_FAT	GO:0072599~establishment of protein localization to endoplasmic reticulum	45	22.7273	1.62172e-57	P36578, P18124, P46777, P62750, P46779, P27635, P62753, P62273, P30050, P62249, P62899, P62424, P62269, P84098, P62857, P61247, P62906, P62266, P62241, P62829, P47914, P62244, P62263, P23396, P46782, P62851, P62701, P46781, P60866, P05387, P39019, P83731, P62910, P62913, P25398, P83881, P08708, P62917, Q02878, P42677, P50914, P18077, P26373, Q9Y3U8, P62847	195	109	16651	35.2526	4.81002e-54	6.87146e-55	2.91648e-54
GOTERM_BP_FAT	GO:0070972~protein localization to endoplasmic reticulum	46	23.2323	2.35901e-55	P36578, P18124, P46777, P62750, P46779, P27635, P62753, P62273, P30050, P62249, P62899, P62424, P62269, P84098, P62857, P61247, P62906, P62266, P62241, P62829, P47914, P11021, P62244, P62263, P23396, P46782, P62851, P62701, P46781, P60866, P05387, P39019, P83731, P62910, P62913, P25398, P83881, P08708, P62917, Q02878, P42677, P50914, P18077, P26373, Q9Y3U8, P62847	195	129	16651	30.4491	6.99683e-52	8.74604e-53	4.24242e-52
GOTERM_BP_FAT	GO:0006413~translational initiation	49	24.7475	3.09042e-51	P36578, P18124, Q07666, P46777, P62750, P46779, O00571, P62753, P27635, P62273, P30050, P62249, P62899, P62424, P62269, P84098, P62857, P62266, P61247, P62906, P62241, P62829, P47914, P62244, P62263, P23396, P62851, P46782, P62701, P46781, P60866, P05387, P39019, P83731, P62910, P62913, P25398, P83881, P08708, P11940, P62917, Q02878, P42677, P50914, P18077, Q15366, P26373, Q9Y3U8, P62847	195	191	16651	21.9063	9.16619e-48	1.01847e-48	5.55777e-48
GOTERM_BP_FAT	GO:0006412~translation	72	36.3636	1.61899e-50	Q12906, Q9Y6M1, P36578, Q13765, P62750, P16989, O00571, P62753, P27635, P62273, Q15717, P62899, P62424, P62269, P62857, P62266, O43390, P61247, P62829, Q02978, P47914, P62263, P23396, P62851, O60506, P68104, Q00577, Q13310, P49411, P22626, P39019, P62910, P62913, P83881, P11940, Q00325, P62917, Q02878, Q9Y3B7, P63244, Q15366, P18124, P56192, P53007, Q07666, P46777, P46779, P30050, P62249, P05141,…	195	643	16651	9.56153	4.80192e-47	4.80192e-48	2.91157e-47
GOTERM_BP_FAT	GO:0043043~peptide biosynthetic process	72	36.3636	2.5982e-49	Q12906, Q9Y6M1, P36578, Q13765, P62750, P16989, O00571, P62753, P27635, P62273, Q15717, P62899, P62424, P62269, P62857, P62266, O43390, P61247, P62829, Q02978, P47914, P62263, P23396, P62851, O60506, P68104, Q00577, Q13310, P49411, P22626, P39019, P62910, P62913, P83881, P11940, Q00325, P62917, Q02878, Q9Y3B7, P63244, Q15366, P18124, P56192, P53007, Q07666, P46777, P46779, P30050, P62249, P05141,…	195	669	16651	9.18993	7.70626e-46	7.00569e-47	4.67257e-46
GOTERM_BP_FAT	GO:0019080~viral gene expression	47	23.7374	8.99707e-48	P36578, P19474, P18124, P46777, P62750, P46779, P27635, P62753, P62273, P30050, P62249, P62899, P62424, P62269, P84098, P62857, P61247, P62906, P62266, P62241, P62829, P47914, P62244, P62263, P23396, P46782, P62851, P62701, P46781, P60866, P05387, P39019, P83731, P62910, P62913, P25398, P83881, P08708, P62917, Q02878, P42677, P50914, P18077, Q15366, P26373, Q9Y3U8, P62847	195	194	16651	20.6872	2.66853e-44	2.22378e-45	1.61802e-44
GOTERM_BP_FAT	GO:0019083~viral transcription	46	23.2323	1.68567e-47	P36578, P19474, P18124, P46777, P62750, P46779, P27635, P62753, P62273, P30050, P62249, P62899, P62424, P62269, P84098, P62857, P61247, P62906, P62266, P62241, P62829, P47914, P62244, P62263, P23396, P46782, P62851, P62701, P46781, P60866, P05387, P39019, P83731, P62910, P62913, P25398, P83881, P08708, P62917, Q02878, P42677, P50914, P18077, P26373, Q9Y3U8, P62847	195	183	16651	21.4641	4.99969e-44	3.84591e-45	3.03148e-44
GOTERM_BP_FAT	GO:0072594~establishment of protein localization to organelle	70	35.3535	7.13098e-47	P31689, P36578, P62750, Q3ZCQ8, Q9Y230, P62753, P27635, P31946, P62273, Q01081, P62899, P62424, P62269, P62857, P62266, P61247, P62829, P47914, O95429, Q9Y265, P62263, P23396, P62851, Q9Y4W6, P39019, P62910, P62913, P83881, P08238, P62258, P62917, Q02878, Q9P2R6, P18124, P46777, P46779, P06493, P09874, P61981, Q8N4Q1, Q99832, P30050, P62249, P27348, P07900, P84098, P62906, P62241, O00165, P62244,…	195	671	16651	8.90802	2.11505e-43	1.51075e-44	1.28243e-43
GOTERM_BP_FAT	GO:0044033~multi-organism metabolic process	48	24.2424	8.14185e-47	P36578, P19474, P18124, P46777, P62750, P46779, P27635, P62753, P62273, P30050, P62249, P62899, P62424, P62269, P84098, P62857, P62906, P61247, P62266, P62241, P62829, P47914, P62244, P62263, P23396, Q13263, P46782, P62851, P62701, P46781, P60866, P05387, P39019, P83731, P62910, P62913, P25398, P83881, P08708, P62917, Q02878, P42677, P50914, P18077, Q15366, P26373, Q9Y3U8, P62847	195	217	16651	18.8881	2.41487e-43	1.60992e-44	1.46422e-43
GOTERM_BP_FAT	GO:0000956~nuclear-transcribed mRNA catabolic process	47	23.7374	1.13113e-46	P36578, P18124, P46777, P62750, P46779, P30153, P27635, P62753, P62273, P30050, P62249, P62899, P62424, P62269, P84098, P62857, P61247, P62906, P62266, P62241, P62829, P47914, P62244, P62263, P23396, P46782, P62851, P62701, P46781, P60866, P05387, P39019, P83731, P62910, P62913, P25398, P83881, P08708, P11940, P62917, Q02878, P42677, P50914, P18077, P26373, Q9Y3U8, P62847	195	204	16651	19.6731	3.35493e-43	2.09683e-44	2.03421e-43
GOTERM_BP_FAT	GO:0006402~mRNA catabolic process	48	24.2424	1.29806e-46	P36578, P18124, P46777, P62750, P46779, P30153, P27635, P62753, P62273, P30050, P62249, P62899, P62424, P62269, P84098, P62857, P61247, O43390, P62906, P62266, P62241, P62829, P47914, P62244, P62263, P23396, P46782, P62851, P62701, P46781, P60866, P05387, P39019, P83731, P62910, P62913, P25398, P83881, P08708, P11940, P62917, Q02878, P42677, P50914, P18077, P26373, Q9Y3U8, P62847	195	219	16651	18.7156	3.85005e-43	2.26473e-44	2.33441e-43
GOTERM_BP_FAT	GO:0043604~amide biosynthetic process	72	36.3636	2.35051e-46	Q12906, Q9Y6M1, P36578, Q13765, P62750, P16989, O00571, P62753, P27635, P62273, Q15717, P62899, P62424, P62269, P62857, P62266, O43390, P61247, P62829, Q02978, P47914, P62263, P23396, P62851, O60506, P68104, Q00577, Q13310, P49411, P22626, P39019, P62910, P62913, P83881, P11940, Q00325, P62917, Q02878, Q9Y3B7, P63244, Q15366, P18124, P56192, P53007, Q07666, P46777, P46779, P30050, P62249, P05141,…	195	738	16651	8.33071	6.97162e-43	3.87312e-44	4.22713e-43
GOTERM_BP_FAT	GO:0022613~ribonucleoprotein complex biogenesis	61	30.8081	2.05812e-45	P36578, P62750, O00571, P62753, Q9Y230, P27635, P62273, P62899, P62424, P62269, P62857, P62266, P61247, P62829, P47914, Q9Y265, P62263, P23396, P62851, Q9Y3F4, P39019, Q13247, P62910, P62913, P83881, Q07955, P62316, P62917, P62318, Q02878, Q9Y3B7, P19338, P18124, P46777, P46779, Q9HC36, Q9Y383, P62306, P30050, P62304, P62249, P84098, P62906, P62241, P62244, P46782, P46781, P62701, P60866, Q9NR30,…	195	479	16651	10.8743	6.1044e-42	3.21284e-43	3.7013e-42
GOTERM_BP_FAT	GO:0006401~RNA catabolic process	49	24.7475	2.55079e-45	P36578, P18124, P46777, P62750, P46779, P30153, P62753, P27635, P62273, P30050, P62249, P62899, P62424, P62269, P84098, P62857, P62266, O43390, P61247, P62906, P62241, P62829, P47914, P62244, P62263, P23396, P62851, P46782, P62701, P46781, P60866, P05387, Q13310, P39019, P83731, P62910, P62913, P25398, P83881, P08708, P11940, P62917, Q02878, P42677, P50914, P18077, Q9Y3U8, P26373, P62847	195	248	16651	16.8714	7.56564e-42	3.78282e-43	4.58731e-42
GOTERM_BP_FAT	GO:0006612~protein targeting to membrane	45	22.7273	6.02859e-45	P36578, P18124, P46777, P62750, P46779, P27635, P62753, P62273, P30050, P62249, P62899, P62424, P62269, P84098, P62857, P61247, P62906, P62266, P62241, P62829, P47914, P62244, P62263, P23396, P46782, P62851, P62701, P46781, P60866, P05387, P39019, P83731, P62910, P62913, P25398, P83881, P08708, P62917, Q02878, P42677, P50914, P18077, P26373, Q9Y3U8, P62847	195	192	16651	20.0132	1.78808e-41	8.51466e-43	1.08417e-41
GOTERM_BP_FAT	GO:0090150~establishment of protein localization to membrane	55	27.7778	2.44384e-44	P36578, P62750, P62753, P27635, P31946, P62273, P62899, P62424, P62269, P61247, P62266, P62857, P62829, P47914, P62263, P23396, P62851, P15056, P39019, P62910, P62913, P83881, P62258, P62917, Q02878, P63244, P18124, P46777, P46779, P61981, P30050, P62249, P27348, P07900, P84098, P62906, P62241, P62244, P46782, P62701, P63104, P46781, P60866, P05387, P83731, P14923, P25398, P08708, Q04917, P50914,…	195	369	16651	12.7275	7.24844e-41	3.29475e-42	4.39498e-41
GOTERM_BP_FAT	GO:0033365~protein localization to organelle	75	37.8788	2.15062e-43	P36578, P31689, P62750, Q3ZCQ8, O00571, Q9Y230, P62753, P27635, P31946, P62273, Q01081, Q08211, P62899, P62424, P62269, P62857, P62266, P61247, P62829, P47914, O95429, Q9Y265, P62263, P23396, P62851, Q9Y4W6, P39019, P62910, P62913, P83881, P08238, P62258, P67809, P62917, Q02878, Q9P2R6, P18124, P46777, P46779, P06493, P09874, P61981, Q8N4Q1, Q99832, P30050, P62249, P27348, P07900, P84098, P62906,…	195	908	16651	7.05312	6.37875e-40	2.77337e-41	3.86766e-40
GOTERM_BP_FAT	GO:0006518~peptide metabolic process	72	36.3636	3.42396e-43	Q12906, Q9Y6M1, P36578, Q13765, P62750, P16989, O00571, P62753, P27635, P62273, Q15717, P62899, P62424, P62269, P62857, P62266, O43390, P61247, P62829, Q02978, P47914, P62263, P23396, P62851, O60506, P68104, Q00577, Q13310, P49411, P22626, P39019, P62910, P62913, P83881, P11940, Q00325, P62917, Q02878, Q9Y3B7, P63244, Q15366, P18124, P56192, P53007, Q07666, P46777, P46779, P30050, P62249, P05141,…	195	821	16651	7.4885	1.01555e-39	4.23145e-41	6.15762e-40
GOTERM_BP_FAT	GO:0010467~gene expression	154	77.7778	9.6071e-42	Q12906, Q12905, P19474, P36578, Q13765, P52597, P62750, P16989, O00571, P62753, Q9Y230, P27635, Q01081, Q15717, Q96PK6, P62269, P62857, P62266, O43390, P61247, P47914, Q02978, Q00839, P62263, Q9BUJ2, P23396, P62851, P22695, O60506, P15056, Q96SB4, P68104, P08579, Q16543, Q13151, Q00577, Q9Y3F4, P49411, P22626, P39019, P17844, Q01844, Q99729, P11940, Q08945, P16403, P67809, Q02878, P63244, P61964,…	195	5307	16651	2.47786	2.84947e-38	1.13979e-39	1.72773e-38
GOTERM_BP_FAT	GO:0006605~protein targeting	66	33.3333	6.99297e-41	P36578, P62750, Q3ZCQ8, P62753, P27635, P31946, P62273, Q01081, P62899, P62424, P62269, P62857, P62266, P61247, P62829, P47914, O95429, Q9Y265, P62263, P23396, P62851, Q16543, Q9Y4W6, P39019, P62910, P62913, P83881, P08238, P62258, P62917, Q02878, Q9P2R6, P18124, P46777, P46779, P06493, P09874, P61981, Q8N4Q1, P30050, P62249, P27348, P07900, P84098, P62906, P62241, O00165, P62244, Q13263, P46782,…	195	707	16651	7.97132	2.07412e-37	7.97737e-39	1.25761e-37
GOTERM_BP_FAT	GO:0006364~rRNA processing	47	23.7374	8.66454e-41	P36578, P18124, P46777, P62750, P46779, Q9HC36, P27635, P62753, P62273, P30050, P62249, P62899, P62424, P62269, P84098, P62857, P61247, P62906, P62266, P62241, P62829, P47914, P62244, P62263, P23396, P46782, P62851, P62701, P46781, P60866, Q9NR30, P05387, P39019, P83731, P62910, P62913, P25398, P83881, P08708, P62917, Q02878, P42677, P50914, P18077, P26373, Q9Y3U8, P62847	195	269	16651	14.9194	2.5699e-37	9.51816e-39	1.55822e-37
GOTERM_BP_FAT	GO:0019058~viral life cycle	56	28.2828	1.93306e-40	Q12906, P36578, P19474, P62750, O00571, P62753, P27635, P62273, P62899, P62424, P62269, P61247, P62266, P62857, P62829, P47914, P62263, P23396, P62851, Q96SB4, P39019, P62910, P62913, P17844, P83881, P11940, P08238, P62917, Q02878, Q15366, P18124, P46777, P46779, P30050, P62249, P84098, P62906, P62241, P62244, Q14258, P46782, Q13263, P46781, P62701, P60866, P05387, P83731, P25398, P08708, P0DMV8,…	195	458	16651	10.4407	5.73345e-37	2.04766e-38	3.47639e-37
GOTERM_BP_FAT	GO:0016072~rRNA metabolic process	47	23.7374	2.48832e-40	P36578, P18124, P46777, P62750, P46779, Q9HC36, P27635, P62753, P62273, P30050, P62249, P62899, P62424, P62269, P84098, P62857, P61247, P62906, P62266, P62241, P62829, P47914, P62244, P62263, P23396, P46782, P62851, P62701, P46781, P60866, Q9NR30, P05387, P39019, P83731, P62910, P62913, P25398, P83881, P08708, P62917, Q02878, P42677, P50914, P18077, P26373, Q9Y3U8, P62847	195	275	16651	14.5939	7.38036e-37	2.54495e-38	4.47496e-37
GOTERM_BP_FAT	GO:0042254~ribosome biogenesis	50	25.2525	3.74323e-40	P36578, P18124, P46777, P62750, P46779, Q9HC36, O00571, P62753, P27635, P62273, P30050, P62249, P62899, P62424, P62269, P84098, P62857, P62266, P61247, P62906, P62241, P62829, P47914, P62244, P62263, P23396, P62851, P46782, P62701, P46781, P60866, Q9NR30, P05387, P39019, P83731, P62910, P62913, P25398, P83881, P08708, P62917, Q9Y3B7, Q02878, P42677, P50914, P18077, P19338, P26373, Q9Y3U8, P62847	195	334	16651	12.7829	1.11024e-36	3.70081e-38	6.73178e-37
GOTERM_BP_FAT	GO:0072657~protein localization to membrane	56	28.2828	6.06971e-39	P36578, P62750, P62753, P27635, P31946, P62273, P62899, P62424, P62269, P62857, P61247, P62266, P62829, P47914, O95429, P62263, P23396, P62851, P15056, P39019, P62910, P62913, P83881, P62258, P62917, Q02878, P63244, P18124, P46777, P46779, P61981, P30050, P62249, P27348, P07900, P84098, P62906, P62241, P62244, P46782, P62701, P63104, P46781, P60866, P05387, P83731, P14923, P25398, P08708, Q04917,…	195	488	16651	9.79882	1.80027e-35	5.80734e-37	1.09157e-35
GOTERM_BP_FAT	GO:0034655~nucleobase-containing compound catabolic process	51	25.7576	1.15249e-38	P36578, P18124, P46777, P62750, P46779, P30153, P62753, P27635, P62273, P30050, O95831, P62249, P62899, P62424, P62269, P84098, P62857, P62266, O43390, P61247, P62906, P62241, P62829, P47914, P62244, P62263, P23396, P62851, P46782, P62701, P46781, P60866, P05387, Q13310, P39019, P83731, P62910, P62913, P25398, P83881, P08708, P11940, P62917, Q02878, P63244, P42677, P50914, P18077, Q9Y3U8, P26373,…	195	379	16651	11.4904	3.41828e-35	1.06821e-36	2.07262e-35
GOTERM_BP_FAT	GO:0043603~cellular amide metabolic process	73	36.8687	1.50259e-38	Q12906, Q9Y6M1, P36578, Q13765, P62750, P16989, P30153, O00571, P62753, P27635, P62273, Q15717, P62899, P62424, P62269, P62857, P62266, O43390, P61247, P62829, Q02978, P47914, P62263, P23396, P62851, O60506, P68104, Q00577, Q13310, P49411, P22626, P39019, P62910, P62913, P83881, P11940, Q00325, P62917, Q02878, Q9Y3B7, P63244, Q15366, P18124, P56192, P53007, Q07666, P46777, P46779, P30050, P62249,…	195	997	16651	6.25221	4.45667e-35	1.35051e-36	2.70223e-35
GOTERM_BP_FAT	GO:0046700~heterocycle catabolic process	51	25.7576	5.82164e-37	P36578, P18124, P46777, P62750, P46779, P30153, P62753, P27635, P62273, P30050, O95831, P62249, P62899, P62424, P62269, P84098, P62857, P62266, O43390, P61247, P62906, P62241, P62829, P47914, P62244, P62263, P23396, P62851, P46782, P62701, P46781, P60866, P05387, Q13310, P39019, P83731, P62910, P62913, P25398, P83881, P08708, P11940, P62917, Q02878, P63244, P42677, P50914, P18077, Q9Y3U8, P26373,…	195	410	16651	10.6217	1.7267e-33	5.07852e-35	1.04696e-33
GOTERM_BP_FAT	GO:0044270~cellular nitrogen compound catabolic process	51	25.7576	1.34669e-36	P36578, P18124, P46777, P62750, P46779, P30153, P62753, P27635, P62273, P30050, O95831, P62249, P62899, P62424, P62269, P84098, P62857, P62266, O43390, P61247, P62906, P62241, P62829, P47914, P62244, P62263, P23396, P62851, P46782, P62701, P46781, P60866, P05387, Q13310, P39019, P83731, P62910, P62913, P25398, P83881, P08708, P11940, P62917, Q02878, P63244, P42677, P50914, P18077, Q9Y3U8, P26373,…	195	417	16651	10.4433	3.99429e-33	1.14123e-34	2.42188e-33
GOTERM_BP_FAT	GO:1901361~organic cyclic compound catabolic process	52	26.2626	2.04923e-36	P36578, P62750, P30153, P27635, P62753, P62273, O95831, P62899, P62424, P62269, P61247, O43390, P62266, P62857, P62829, P47914, P23396, P62263, P62851, Q13310, P39019, P62910, P62913, P83881, P11940, P62917, Q02878, P63244, P18124, P46777, P46779, P30050, P62249, P84098, P62906, P62241, P62244, P46782, P46781, P62701, P60866, P05387, P83731, P25398, P08708, Q04917, P50914, P42677, P18077, Q9Y3U8,…	195	444	16651	10.0006	6.07802e-33	1.68834e-34	3.68531e-33
GOTERM_BP_FAT	GO:0019439~aromatic compound catabolic process	51	25.7576	2.15904e-36	P36578, P18124, P46777, P62750, P46779, P30153, P62753, P27635, P62273, P30050, O95831, P62249, P62899, P62424, P62269, P84098, P62857, P62266, O43390, P61247, P62906, P62241, P62829, P47914, P62244, P62263, P23396, P62851, P46782, P62701, P46781, P60866, P05387, Q13310, P39019, P83731, P62910, P62913, P25398, P83881, P08708, P11940, P62917, Q02878, P63244, P42677, P50914, P18077, Q9Y3U8, P26373,…	195	421	16651	10.3441	6.40372e-33	1.73073e-34	3.88279e-33
GOTERM_BP_FAT	GO:0046907~intracellular transport	86	43.4343	4.30631e-36	P07437, P36578, P62750, Q8IXI1, Q3ZCQ8, P62753, P27635, P31946, P62273, Q01081, P62899, P62424, P62269, P62857, P62266, P61247, P62829, P47914, O95429, P36542, Q9Y265, P62263, P23396, P09651, P62851, Q16543, Q9Y4W6, P22626, P39019, Q13247, P68363, P62910, P62913, P38646, Q07955, P83881, Q92734, P08238, P62316, P62258, P62318, P62917, Q02878, Q9P2R6, P18124, Q07666, P46777, P46779, P62306, P06493,…	195	1602	16651	4.58397	1.27725e-32	3.36119e-34	7.74442e-33
GOTERM_BP_FAT	GO:0034470~ncRNA processing	49	24.7475	1.68122e-34	P36578, P18124, P46777, P62750, P46779, Q9HC36, P62753, P27635, P62273, P30050, P62249, P62899, P62424, P62269, P84098, Q9Y3I0, P62857, P62266, P61247, P62906, P62241, P62829, P47914, P62244, P62263, P23396, P62851, P46782, P62701, P46781, P60866, Q9NR30, P05387, P22626, P39019, P83731, P62910, P62913, P25398, P83881, P08708, P62917, Q02878, P42677, P50914, P18077, Q9Y3U8, P26373, P62847	195	412	16651	10.1556	4.9865e-31	1.27859e-32	3.02349e-31
GOTERM_BP_FAT	GO:0006886~intracellular protein transport	69	34.8485	7.21926e-34	P36578, P62750, Q3ZCQ8, P62753, P27635, P31946, P62273, Q01081, P62899, P62424, P62269, P62857, P62266, P61247, P62829, P47914, O95429, Q9Y265, P62263, P23396, P62851, Q16543, Q9Y4W6, P39019, P62910, P62913, P38646, P83881, P08238, P62258, P62917, Q02878, Q9P2R6, P18124, P46777, P46779, P06493, P09874, P61981, Q8N4Q1, P30050, P62249, P27348, P07900, P14625, P84098, P62906, P62241, O00165, P62244,…	195	1026	16651	5.74259	2.14123e-30	5.35308e-32	1.2983e-30
GOTERM_BP_FAT	GO:0044802~single-organism membrane organization	64	32.3232	1.19594e-33	P36578, P62750, Q8IXI1, Q3ZCQ8, P30153, P62753, P27635, P31946, P62273, P62899, P62424, P62269, P62857, P62266, P61247, P62829, P47914, O95429, P62263, P23396, P62851, P15056, Q9Y4W6, P39019, P62910, P62913, P83881, P62258, P62917, Q02878, P63244, P18124, P46777, P46779, P06493, Q9ULX6, P61981, P30050, P62249, P05141, P27348, P07900, P84098, P62906, P62241, P62244, P46782, P62701, P63104, P46781,…	195	861	16651	6.34721	3.54715e-30	8.65159e-32	2.15076e-30
GOTERM_BP_FAT	GO:0016032~viral process	69	34.8485	7.67274e-33	Q12906, P19474, P36578, Q13765, P62750, O00571, P62753, P27635, P31946, P62273, P62899, P62424, P62269, P62857, P62266, P61247, P62829, P47914, P62263, P23396, P09651, Q9BUJ2, P62851, O60506, Q96SB4, P08579, P39019, P62910, P17844, P62913, P83881, P11940, P08238, P10809, P62258, P62917, Q02878, P63244, Q15366, P35998, P18124, P46777, P46779, P30050, P62249, P05141, P84098, P62906, P62241, P62244,…	195	1066	16651	5.5271	2.27573e-29	5.41841e-31	1.37986e-29
GOTERM_BP_FAT	GO:1901566~organonitrogen compound biosynthetic process	77	38.8889	8.01022e-33	Q12906, Q9Y6M1, P36578, Q13765, P62750, P16989, O00571, P62753, P27635, P62273, Q15717, P62899, P62424, P62269, P62857, P62266, O43390, P61247, P62829, Q02978, P47914, P36542, P62263, P23396, P62851, O60506, P68104, Q00577, Q13310, P49411, P22626, P39019, P62910, P62913, P83881, P11940, Q00325, P62917, Q02878, Q9Y3B7, P63244, Q15366, P18124, P56192, P53007, Q07666, P46777, P46779, P09874, P30050,…	195	1379	16651	4.76796	2.37583e-29	5.52519e-31	1.44055e-29
GOTERM_BP_FAT	GO:0044764~multi-organism cellular process	69	34.8485	1.08386e-32	Q12906, P19474, P36578, Q13765, P62750, O00571, P62753, P27635, P31946, P62273, P62899, P62424, P62269, P62857, P62266, P61247, P62829, P47914, P62263, P23396, P09651, Q9BUJ2, P62851, O60506, Q96SB4, P08579, P39019, P62910, P17844, P62913, P83881, P11940, P08238, P10809, P62258, P62917, Q02878, P63244, Q15366, P35998, P18124, P46777, P46779, P30050, P62249, P05141, P84098, P62906, P62241, P62244,…	195	1072	16651	5.49617	3.21473e-29	7.30621e-31	1.9492e-29
GOTERM_BP_FAT	GO:1902582~single-organism intracellular transport	58	29.2929	1.14763e-32	P36578, P62750, Q8IXI1, Q3ZCQ8, P62753, P27635, P62273, P62899, P62424, P62269, P62857, P61247, P62266, P62829, P47914, P36542, P62263, P23396, P62851, Q9Y4W6, P39019, P62910, P62913, P83881, P08238, P62917, Q02878, Q9P2R6, P18124, P46777, P46779, P06493, P09874, Q8N4Q1, P30050, P62249, P07900, P84098, P62906, P62241, P62244, Q13263, P46782, P62701, P46781, P60866, P05387, P83731, P14923, P25398,…	195	701	16651	7.06506	3.40387e-29	7.56415e-31	2.06388e-29
GOTERM_BP_FAT	GO:0044403~symbiosis, encompassing mutualism through parasitism	69	34.8485	4.2192e-32	Q12906, P19474, P36578, Q13765, P62750, O00571, P62753, P27635, P31946, P62273, P62899, P62424, P62269, P62857, P62266, P61247, P62829, P47914, P62263, P23396, P09651, Q9BUJ2, P62851, O60506, Q96SB4, P08579, P39019, P62910, P17844, P62913, P83881, P11940, P08238, P10809, P62258, P62917, Q02878, P63244, Q15366, P35998, P18124, P46777, P46779, P30050, P62249, P05141, P84098, P62906, P62241, P62244,…	195	1096	16651	5.37581	1.25141e-28	2.72047e-30	7.58776e-29
GOTERM_BP_FAT	GO:0044419~interspecies interaction between organisms	69	34.8485	4.2192e-32	Q12906, P19474, P36578, Q13765, P62750, O00571, P62753, P27635, P31946, P62273, P62899, P62424, P62269, P62857, P62266, P61247, P62829, P47914, P62263, P23396, P09651, Q9BUJ2, P62851, O60506, Q96SB4, P08579, P39019, P62910, P17844, P62913, P83881, P11940, P08238, P10809, P62258, P62917, Q02878, P63244, Q15366, P35998, P18124, P46777, P46779, P30050, P62249, P05141, P84098, P62906, P62241, P62244,…	195	1096	16651	5.37581	1.25141e-28	2.72047e-30	7.58776e-29
GOTERM_BP_FAT	GO:0034660~ncRNA metabolic process	52	26.2626	5.33426e-31	P36578, P62750, P62753, P27635, P62273, P62899, P62424, P62269, Q9Y3I0, P61247, P62266, P62857, P62829, P47914, P23396, P62263, P62851, P22626, P39019, P62910, P62913, P83881, P62917, Q02878, P19338, P18124, P56192, P46777, P46779, Q9HC36, P30050, P62249, P84098, P62906, P62241, P62244, P46782, P46781, P62701, P60866, Q9NR30, P05387, P83731, P25398, P08708, P50914, P42677, P18077, Q9Y3U8, P26373,…	195	572	16651	7.7627	1.58214e-27	3.36626e-29	9.59307e-28
GOTERM_BP_FAT	GO:0034613~cellular protein localization	80	40.404	6.01737e-31	P36578, P31689, P62750, Q3ZCQ8, O00571, Q9Y230, P62753, P27635, P31946, P62273, Q01081, Q08211, P62899, P62424, P62269, P62857, P62266, P61247, P62829, P47914, O95429, Q9Y265, P62263, P23396, P62851, P15056, Q16543, Q9Y4W6, P39019, P62910, P62913, P38646, P83881, P08238, P62258, P67809, P62917, Q02878, P63244, Q9P2R6, P18124, P46777, P46779, P06493, P09874, P61981, Q8N4Q1, Q99832, P30050, P62249,…	195	1602	16651	4.26416	1.78475e-27	3.71823e-29	1.08216e-27
GOTERM_BP_FAT	GO:0016070~RNA metabolic process	132	66.6667	9.38513e-31	Q12906, Q12905, P19474, Q13765, P36578, P52597, P62750, P16989, O00571, P62753, Q9Y230, P27635, Q01081, Q96PK6, Q15717, P62269, P62857, P62266, O43390, P61247, P47914, Q00839, P62263, P23396, Q9BUJ2, P62851, O60506, Q96SB4, P68104, P08579, Q13151, Q00577, Q9Y3F4, P22626, P39019, P17844, Q01844, Q99729, P11940, Q08945, P16403, P67809, Q02878, P61964, P38159, P35998, P62306, Q9Y383, P09874, Q92804,…	195	4649	16651	2.42449	2.78363e-27	5.68088e-29	1.68781e-27
GOTERM_BP_FAT	GO:0070727~cellular macromolecule localization	80	40.404	1.00432e-30	P36578, P31689, P62750, Q3ZCQ8, O00571, Q9Y230, P62753, P27635, P31946, P62273, Q01081, Q08211, P62899, P62424, P62269, P62857, P62266, P61247, P62829, P47914, O95429, Q9Y265, P62263, P23396, P62851, P15056, Q16543, Q9Y4W6, P39019, P62910, P62913, P38646, P83881, P08238, P62258, P67809, P62917, Q02878, P63244, Q9P2R6, P18124, P46777, P46779, P06493, P09874, P61981, Q8N4Q1, Q99832, P30050, P62249,…	195	1614	16651	4.23245	2.97883e-27	5.95765e-29	1.80616e-27
GOTERM_BP_FAT	GO:0061024~membrane organization	65	32.8283	3.13566e-30	P36578, P62750, Q8IXI1, Q3ZCQ8, P30153, P62753, P27635, P31946, P62273, P62899, P62424, P62269, P62857, P62266, P61247, P62829, P47914, O95429, P62263, P23396, P62851, P15056, Q9Y4W6, P39019, P62910, P62913, P83881, Q92734, P62258, P62917, Q02878, P63244, P18124, P46777, P46779, P06493, Q9ULX6, P61981, P30050, P62249, P05141, P27348, P07900, P84098, P62906, P62241, P62244, P46782, P62701, P63104,…	195	1024	16651	5.42025	9.30036e-27	1.8236e-28	5.63913e-27
GOTERM_BP_FAT	GO:0051649~establishment of localization in cell	88	44.4444	3.21337e-30	P07437, P36578, P62750, Q8IXI1, Q3ZCQ8, P62753, P27635, P31946, P62273, Q01081, P62899, P62424, P62269, P62857, P62266, P61247, P62829, P47914, O95429, P36542, Q9Y265, P62263, P09651, P23396, P62851, P15056, Q16543, Q9Y4W6, P22626, P39019, Q13247, P68363, P62910, P62913, P38646, Q07955, P83881, Q92734, P08238, P62316, P62258, P62318, P62917, Q02878, Q9P2R6, P18124, Q07666, P46777, P46779, P62306,…	195	2020	16651	3.71995	9.53085e-27	1.83286e-28	5.77888e-27
GOTERM_BP_FAT	GO:1902580~single-organism cellular localization	67	33.8384	3.47326e-30	P36578, P62750, Q8IXI1, Q3ZCQ8, P62753, P27635, P31946, P62273, P62899, P62424, P62269, P62857, P62266, P61247, P62829, P47914, O95429, P36542, P62263, P23396, P62851, P15056, Q9Y4W6, P39019, P62910, P62913, P83881, P08238, P62258, P62917, Q02878, P63244, Q9P2R6, P18124, P46777, P46779, P06493, P09874, P61981, Q8N4Q1, P30050, P62249, P27348, P07900, P84098, P62906, P62241, P62244, Q13263, P46782,…	195	1101	16651	5.19629	1.03017e-26	1.94371e-28	6.24626e-27
GOTERM_BP_FAT	GO:0051641~cellular localization	98	49.4949	4.21804e-30	P07437, P36578, P62750, Q8IXI1, Q3ZCQ8, O00571, P27635, P62753, Q9Y230, Q01081, P62269, P61247, P62266, P62857, P47914, P23396, P62263, P62851, P15056, Q16543, P22626, P39019, Q92734, P08238, P62258, P67809, Q02878, P63244, P62306, P09874, Q99832, P30050, P62304, P62249, P27348, P14625, P84098, P62906, P62241, P11021, O00165, P62244, P63104, P62701, P05387, P26368, P83731, P14923, P04049, Q04917,…	195	2548	16651	3.28422	1.25107e-26	2.3168e-28	7.58567e-27
GOTERM_BP_FAT	GO:0008380~RNA splicing	42	21.2121	2.86478e-27	P52597, P14866, P30153, Q9Y383, P62306, Q9ULX6, P31943, Q01081, P31942, P62304, Q15717, Q08211, Q9UHX1, Q9Y3I0, O43390, Q00839, Q9BUJ2, P09651, O60506, Q96SB4, P08579, Q13151, Q9Y3F4, P52272, P26368, P22626, P51991, Q13247, P09234, P17844, P63162, Q07955, P11940, P62316, P67809, P35637, P0DMV8, P62318, P08621, Q15366, Q01130, P38159	195	398	16651	9.01098	8.49693e-24	1.5449e-25	5.15198e-24
GOTERM_BP_FAT	GO:0044265~cellular macromolecule catabolic process	59	29.798	3.43732e-26	P36578, P62750, P30153, P27635, P62753, P10398, P62273, O95831, P62899, P62424, P62269, P62857, P61247, O43390, P62266, P62829, P47914, P62263, P23396, P62851, Q13310, P39019, P62910, P62913, P83881, P11940, P08238, P62917, Q02878, P63244, Q15366, P35998, P18124, P46777, P46779, P06493, P30050, P62249, P14625, P84098, P62906, P62241, P11021, P62244, Q14258, P46782, P46781, P62701, P60866, P05387,…	195	971	16651	5.18846	1.01951e-22	1.82055e-24	6.18164e-23
GOTERM_BP_FAT	GO:0000377~RNA splicing, via transesterification reactions with bulged adenosine as nucleophile	36	18.1818	3.91244e-25	P52597, P14866, P62306, Q9Y383, P31943, Q01081, P62304, P31942, Q15717, Q08211, O43390, Q00839, Q9BUJ2, P09651, O60506, P08579, Q13151, Q9Y3F4, P52272, P26368, P22626, P51991, Q13247, P09234, P17844, P63162, Q07955, P11940, P62316, P67809, P35637, P62318, P08621, Q15366, Q01130, P38159	195	300	16651	10.2468	1.16043e-21	2.03584e-23	7.03609e-22
GOTERM_BP_FAT	GO:0000398~mRNA splicing, via spliceosome	36	18.1818	3.91244e-25	P52597, P14866, P62306, Q9Y383, P31943, Q01081, P62304, P31942, Q15717, Q08211, O43390, Q00839, Q9BUJ2, P09651, O60506, P08579, Q13151, Q9Y3F4, P52272, P26368, P22626, P51991, Q13247, P09234, P17844, P63162, Q07955, P11940, P62316, P67809, P35637, P62318, P08621, Q15366, Q01130, P38159	195	300	16651	10.2468	1.16043e-21	2.03584e-23	7.03609e-22
GOTERM_BP_FAT	GO:0033036~macromolecule localization	96	48.4848	5.2007e-25	Q9Y6M1, Q13765, P36578, P31689, P62750, Q3ZCQ8, O00571, Q9Y230, P62753, P27635, P31946, P62273, Q01081, Q08211, P62899, P62424, P62269, P62857, P62266, P61247, P62829, P47914, O95429, Q9Y265, P62263, P09651, P23396, P62851, P15056, Q16543, Q9Y4W6, P22626, P39019, Q13247, P62910, P62913, P38646, Q07955, P83881, P08238, P10809, P62258, P67809, P62917, Q02878, P63244, P19338, Q9P2R6, P18124, Q07666,…	195	2835	16651	2.8915	1.54253e-21	2.65953e-23	9.35287e-22
GOTERM_BP_FAT	GO:0000375~RNA splicing, via transesterification reactions	36	18.1818	6.15292e-25	P52597, P14866, P62306, Q9Y383, P31943, Q01081, P62304, P31942, Q15717, Q08211, O43390, Q00839, Q9BUJ2, P09651, O60506, P08579, Q13151, Q9Y3F4, P52272, P26368, P22626, P51991, Q13247, P09234, P17844, P63162, Q07955, P11940, P62316, P67809, P35637, P62318, P08621, Q15366, Q01130, P38159	195	304	16651	10.1119	1.82496e-21	3.09314e-23	1.10653e-21
GOTERM_BP_FAT	GO:0045184~establishment of protein localization	81	40.9091	1.19805e-24	Q13765, P36578, P31689, P62750, Q3ZCQ8, Q9Y230, P62753, P27635, P31946, P62273, Q01081, P62899, P62424, P62269, P62857, P62266, P61247, P62829, P47914, O95429, Q9Y265, P62263, P23396, P62851, P15056, Q16543, Q9Y4W6, P39019, P62910, P62913, P38646, P83881, P08238, P10809, P62258, P62917, Q02878, P63244, P19338, Q9P2R6, P18124, P46777, P46779, P06493, P09874, P61981, Q8N4Q1, Q99832, P30050, P62249,…	195	2041	16651	3.38881	3.55343e-21	5.92238e-23	2.15457e-21
GOTERM_BP_FAT	GO:0034645~cellular macromolecule biosynthetic process	127	64.1414	6.36216e-24	Q12906, Q12905, Q13765, P36578, P19474, P62750, P16989, O00571, P62753, Q9Y230, P27635, Q01081, Q96PK6, Q15717, P62269, P62857, P62266, O43390, P61247, Q02978, P47914, Q9UQE7, Q00839, P62263, P23396, Q9BUJ2, P62851, O60506, P68104, Q00577, Q9Y3F4, P49411, P22626, P39019, P17844, Q01844, Q99729, P11940, Q08945, P16403, P67809, Q02878, P63244, P61964, P38159, P35998, P53007, P62306, P09874, Q92804,…	195	5013	16651	2.16327	1.88702e-20	3.09347e-22	1.14416e-20
GOTERM_BP_FAT	GO:0006397~mRNA processing	41	20.7071	1.83859e-23	P52597, Q07666, P14866, Q9Y383, P62306, Q9ULX6, P31943, Q01081, P31942, P62304, Q15717, Q08211, Q9UHX1, O43390, Q00839, Q9BUJ2, P09651, O60506, Q96SB4, P08579, Q13151, Q9Y3F4, P52272, P26368, P22626, P51991, Q13247, P09234, P17844, P63162, Q07955, P11940, P62316, P67809, P35637, P0DMV8, P62318, P08621, Q15366, Q01130, P38159	195	470	16651	7.44889	5.45324e-20	8.79556e-22	3.30649e-20
GOTERM_BP_FAT	GO:0015031~protein transport	76	38.3838	2.3904e-23	P36578, Q13765, P62750, Q3ZCQ8, P62753, P27635, P31946, P62273, Q01081, P62899, P62424, P62269, P62857, P62266, P61247, P62829, P47914, O95429, Q9Y265, P62263, P23396, P62851, Q16543, Q9Y4W6, P39019, P62910, P62913, P38646, P83881, P08238, P10809, P62258, P62917, Q02878, P63244, P19338, Q9P2R6, P18124, P46777, P46779, P06493, P09874, P61981, Q8N4Q1, P30050, P62249, P05141, P27348, P07900, P14625,…	195	1880	16651	3.45193	7.08992e-20	1.12538e-21	4.29886e-20
GOTERM_BP_FAT	GO:0008104~protein localization	85	42.9293	4.73003e-22	Q13765, P36578, P31689, P62750, Q3ZCQ8, O00571, Q9Y230, P62753, P27635, P31946, P62273, Q01081, Q08211, P62899, P62424, P62269, P62857, P62266, P61247, P62829, P47914, O95429, Q9Y265, P62263, P23396, P62851, P15056, Q16543, Q9Y4W6, P39019, P62910, P62913, P38646, P83881, P08238, P10809, P62258, P67809, P62917, Q02878, P63244, P19338, Q9P2R6, P18124, P46777, P46779, P06493, P09874, P61981, Q8N4Q1,…	195	2459	16651	2.95166	1.40293e-18	2.19207e-20	8.50642e-19
GOTERM_BP_FAT	GO:0044085~cellular component biogenesis	93	46.9697	5.37187e-22	P07437, P19474, P36578, O60814, P62750, P30153, P60709, O00571, Q9Y230, P62753, P27635, P31946, P62273, O95831, Q96PK6, P62899, P62424, P62269, P02533, P62857, P62266, P61247, P62829, P47914, O95429, Q9Y265, P62263, P23396, P62851, P15056, Q9Y4W6, Q9Y3F4, P39019, Q13247, P62910, P62913, Q07955, P83881, Q92734, P10809, P62316, P16403, P62318, P62917, Q9Y3B7, Q02878, P63244, P19338, P38159, P35998,…	195	2928	16651	2.71217	1.5933e-18	2.45123e-20	9.66071e-19
GOTERM_BP_FAT	GO:0009057~macromolecule catabolic process	59	29.798	1.18245e-21	P36578, P62750, P30153, P27635, P62753, P10398, P62273, O95831, P62899, P62424, P62269, P62857, P61247, O43390, P62266, P62829, P47914, P62263, P23396, P62851, Q13310, P39019, P62910, P62913, P83881, P11940, P08238, P62917, Q02878, P63244, Q15366, P35998, P18124, P46777, P46779, P06493, P30050, P62249, P14625, P84098, P62906, P62241, P11021, P62244, Q14258, P46782, P46781, P62701, P60866, P05387,…	195	1196	16651	4.21237	3.50715e-18	5.31387e-20	2.12651e-18
GOTERM_BP_FAT	GO:0034654~nucleobase-containing compound biosynthetic process	112	56.5657	3.38778e-20	Q12906, Q12905, Q13765, P36578, P19474, P62750, P16989, O00571, Q9Y230, P62753, P27635, Q01081, Q96PK6, P62269, P62857, P61247, P62266, P47914, Q00839, P62263, P23396, Q9BUJ2, P62851, P68104, Q00577, Q9Y3F4, P22626, P39019, P17844, Q01844, Q99729, P16403, Q08945, P67809, Q02878, P61964, P38159, P35998, P62306, P09874, Q92804, Q99832, P62304, P30050, P62249, P27348, P53999, P84098, P62906, P62241,…	195	4364	16651	2.19149	1.00482e-16	1.49972e-18	6.09254e-17
GOTERM_BP_FAT	GO:0032774~RNA biosynthetic process	105	53.0303	5.77239e-20	Q12906, Q12905, Q13765, P36578, P19474, P62750, P16989, O00571, Q9Y230, P62753, P27635, Q01081, Q96PK6, P62269, P61247, P62266, P62857, P47914, P62263, P23396, Q9BUJ2, P62851, P68104, Q00577, Q9Y3F4, P22626, P39019, P17844, Q01844, Q99729, P16403, Q08945, P67809, Q02878, P61964, P38159, P35998, P62306, P09874, Q92804, P62304, P30050, P62249, P27348, P53999, P84098, P62906, P62241, P11021, O00165,…	195	3907	16651	2.29484	1.71209e-16	2.51778e-18	1.0381e-16
GOTERM_BP_FAT	GO:0018130~heterocycle biosynthetic process	112	56.5657	9.35434e-20	Q12906, Q12905, Q13765, P36578, P19474, P62750, P16989, O00571, Q9Y230, P62753, P27635, Q01081, Q96PK6, P62269, P62857, P61247, P62266, P47914, Q00839, P62263, P23396, Q9BUJ2, P62851, P68104, Q00577, Q9Y3F4, P22626, P39019, P17844, Q01844, Q99729, P16403, Q08945, P67809, Q02878, P61964, P38159, P35998, P62306, P09874, Q92804, Q99832, P62304, P30050, P62249, P27348, P53999, P84098, P62906, P62241,…	195	4418	16651	2.1647	2.7745e-16	4.02101e-18	1.68227e-16
GOTERM_BP_FAT	GO:0019438~aromatic compound biosynthetic process	112	56.5657	1.19121e-19	Q12906, Q12905, Q13765, P36578, P19474, P62750, P16989, O00571, Q9Y230, P62753, P27635, Q01081, Q96PK6, P62269, P62857, P61247, P62266, P47914, Q00839, P62263, P23396, Q9BUJ2, P62851, P68104, Q00577, Q9Y3F4, P22626, P39019, P17844, Q01844, Q99729, P16403, Q08945, P67809, Q02878, P61964, P38159, P35998, P62306, P09874, Q92804, Q99832, P62304, P30050, P62249, P27348, P53999, P84098, P62906, P62241,…	195	4431	16651	2.15835	3.53313e-16	5.04732e-18	2.14226e-16
GOTERM_BP_FAT	GO:0022618~ribonucleoprotein complex assembly	26	13.1313	2.5625e-18	P62750, P46777, O00571, Q9Y383, P62306, P27635, Q9Y230, P30050, P62304, P62857, Q9Y265, P62263, P46782, Q9Y3F4, P39019, Q13247, P09234, P83731, P62913, Q07955, P08708, P62316, P62318, Q02878, Q9Y3B7, P42677	195	211	16651	10.522	7.60037e-15	1.07047e-16	4.60836e-15
GOTERM_BP_FAT	GO:0071826~ribonucleoprotein complex subunit organization	26	13.1313	7.88448e-18	P62750, P46777, O00571, Q9Y383, P62306, P27635, Q9Y230, P30050, P62304, P62857, Q9Y265, P62263, P46782, Q9Y3F4, P39019, Q13247, P09234, P83731, P62913, Q07955, P08708, P62316, P62318, Q02878, Q9Y3B7, P42677	195	221	16651	10.0459	2.33854e-14	3.24797e-16	1.41793e-14
GOTERM_BP_FAT	GO:0044248~cellular catabolic process	59	29.798	1.83753e-15	P36578, P62750, P30153, P27635, P62753, P10398, P62273, O95831, P62899, P62424, P62269, P62857, P61247, O43390, P62266, P62829, P47914, P62263, P23396, P62851, Q13310, P39019, P62910, P62913, P83881, P11940, P08238, P62917, Q02878, P63244, Q15366, P35998, P18124, P46777, P46779, P06493, P30050, P62249, P14625, P84098, P62906, P62241, P11021, P62244, Q14258, P46782, P46781, P62701, P60866, P05387,…	195	1613	16651	3.12337	5.59797e-12	7.67164e-14	3.39728e-12
GOTERM_BP_FAT	GO:0042255~ribosome assembly	15	7.57576	4.41377e-15	P62750, P46777, P39019, O00571, P83731, P62913, P27635, P30050, P08708, P62857, Q9Y3B7, Q02878, P42677, P62263, P46782	195	59	16651	21.7093	1.31717e-11	1.77969e-13	7.9825e-12
GOTERM_BP_FAT	GO:0010608~posttranscriptional regulation of gene expression	29	14.6465	1.39681e-12	Q12906, P35998, Q9Y6M1, Q07666, P16989, O00571, P31946, Q15717, Q08211, O43390, Q00839, O00425, P23396, P62263, P46782, P46781, P63104, O60506, P62701, Q16543, Q13151, Q00577, P22626, Q9NZI8, P11940, P67809, P0DMV8, P63244, Q8NC51	195	473	16651	5.23531	4.14282e-09	5.52377e-11	2.51194e-09
GOTERM_BP_FAT	GO:0042273~ribosomal large subunit biogenesis	13	6.56566	1.26348e-11	P18124, P46777, P62750, P83731, P62913, P27635, P30050, P62424, Q9Y3B7, Q02878, P62906, P50914, P18077	195	66	16651	16.8192	3.74748e-08	4.93089e-10	2.27222e-08
GOTERM_BP_FAT	GO:0006839~mitochondrial transport	21	10.6061	1.02777e-10	Q9Y4W6, P26368, Q8IXI1, P46779, Q3ZCQ8, P31946, Q8N4Q1, P61981, Q01081, P05141, P07900, P27348, P62258, P0DMV8, P25705, Q04917, O95429, P36542, Q9Y265, Q9UJS0, P63104	195	280	16651	6.40423	3.04837e-07	3.95892e-09	1.84833e-07
GOTERM_BP_FAT	GO:0034622~cellular macromolecular complex assembly	38	19.1919	2.95637e-10	P35998, O60814, P46777, P62750, Q9Y383, P62306, O00571, Q9Y230, P27635, P09874, P30050, P62304, O95831, P07900, P62857, O00165, O95429, Q9Y265, P62263, P23396, Q16795, P46782, P62805, Q9Y3F4, Q13247, P39019, P83731, P09234, P62913, Q07955, P08708, P10809, P62316, P16403, P62318, Q9Y3B7, Q02878, P42677	195	999	16651	3.24806	8.76858e-07	1.12418e-08	5.31669e-07
GOTERM_BP_FAT	GO:0065003~macromolecular complex assembly	51	25.7576	6.1488e-10	P19474, O60814, P62750, O00571, P30153, Q9Y230, P27635, P31946, O95831, P62857, O95429, Q9Y265, P23396, P62263, P15056, Q9Y4W6, Q9Y3F4, Q13247, P39019, P62913, Q07955, Q92734, P16403, P10809, P62316, P62318, Q9Y3B7, Q02878, P63244, P38159, P35998, P46777, P62306, Q9Y383, P06493, P09874, P62304, P30050, P07900, O00165, Q16795, P46782, Q13263, P62805, P09234, P83731, P14923, P08708, P04049, P42677,…	195	1716	16651	2.53781	1.82373e-06	2.30853e-08	1.10579e-06
GOTERM_BP_FAT	GO:0002181~cytoplasmic translation	11	5.55556	6.77904e-10	P83881, P18124, P62899, P05387, P16989, P62917, Q02878, P47914, P18077, Q15366, Q9Y3U8	195	55	16651	17.0779	2.01066e-06	2.51333e-08	1.21913e-06
GOTERM_BP_FAT	GO:0072655~establishment of protein localization to mitochondrion	17	8.58586	7.01289e-10	Q9Y4W6, P31689, P26368, P46779, Q3ZCQ8, P31946, P61981, Q01081, Q8N4Q1, P07900, P27348, P62258, Q04917, O95429, O00165, Q9Y265, P63104	195	189	16651	7.68056	2.08002e-06	2.56793e-08	1.26119e-06
GOTERM_BP_FAT	GO:0070585~protein localization to mitochondrion	17	8.58586	8.85312e-10	Q9Y4W6, P31689, P26368, P46779, Q3ZCQ8, P31946, P61981, Q01081, Q8N4Q1, P07900, P27348, P62258, Q04917, O95429, O00165, Q9Y265, P63104	195	192	16651	7.56055	2.62583e-06	3.20224e-08	1.59213e-06
GOTERM_BP_FAT	GO:0043488~regulation of mRNA stability	15	7.57576	1.52198e-09	P35998, Q13151, P16989, P31946, Q9NZI8, Q15717, P11940, Q08211, P67809, P0DMV8, O43390, Q00839, Q8NC51, O60506, P63104	195	145	16651	8.83342	4.51417e-06	5.43877e-08	2.7371e-06
GOTERM_BP_FAT	GO:0043487~regulation of RNA stability	15	7.57576	2.83322e-09	P35998, Q13151, P16989, P31946, Q9NZI8, Q15717, P11940, Q08211, P67809, P0DMV8, O43390, Q00839, Q8NC51, O60506, P63104	195	152	16651	8.42662	8.40328e-06	1.00039e-07	5.09522e-06
GOTERM_BP_FAT	GO:0043484~regulation of RNA splicing	13	6.56566	3.76484e-09	Q96SB4, P52597, P26368, P22626, Q13247, P14866, P17844, P31943, Q07955, P0DMV8, P08621, Q01130, P38159	195	106	16651	10.4723	1.11665e-05	1.31371e-07	6.77065e-06
GOTERM_BP_FAT	GO:1903311~regulation of mRNA metabolic process	14	7.07071	3.87212e-09	Q96SB4, P26368, P22626, Q13247, P14866, P17844, P11940, P0DMV8, O43390, P08621, O95429, Q01130, O60506, P38159	195	130	16651	9.19582	1.14846e-05	1.33543e-07	6.96357e-06
GOTERM_BP_FAT	GO:0006403~RNA localization	17	8.58586	4.91246e-09	Q9Y6M1, Q07666, P26368, P51991, P22626, Q13247, Q9Y230, Q9NZI8, Q9ULX6, Q01081, Q99832, Q07955, P62857, O00425, Q9Y265, P09651, Q01130	195	216	16651	6.72049	1.45702e-05	1.67475e-07	8.8345e-06
GOTERM_BP_FAT	GO:0048255~mRNA stabilization	9	4.54545	6.72521e-09	Q15717, Q13151, P11940, Q08211, P67809, P16989, Q9NZI8, Q00839, O60506	195	36	16651	21.3474	1.99468e-05	2.2667e-07	1.20945e-05
GOTERM_BP_FAT	GO:0000027~ribosomal large subunit assembly	8	4.0404	7.65351e-09	P46777, P62750, Q02878, Q9Y3B7, P83731, P27635, P62913, P30050	195	24	16651	28.4632	2.27001e-05	2.5506e-07	1.3764e-05
GOTERM_BP_FAT	GO:0043489~RNA stabilization	9	4.54545	8.49538e-09	Q15717, Q13151, P11940, Q08211, P67809, P16989, Q9NZI8, Q00839, O60506	195	37	16651	20.7705	2.5197e-05	2.7997e-07	1.5278e-05
GOTERM_BP_FAT	GO:0006913~nucleocytoplasmic transport	23	11.6162	3.02447e-08	P26368, Q07666, P22626, Q13247, P62306, P14923, Q9ULX6, P06493, P09874, Q01081, P38646, P62304, Q07955, P07900, P08238, P62316, P62318, P62857, P62829, P09651, Q13263, Q01130, Q9P2R6	195	469	16651	4.18756	8.97016e-05	9.85776e-07	5.43916e-05
GOTERM_BP_FAT	GO:0007006~mitochondrial membrane organization	12	6.06061	3.51174e-08	Q9Y4W6, P05141, P07900, P27348, P62258, Q8IXI1, P0DMV8, Q3ZCQ8, Q04917, P31946, P61981, P63104	195	104	16651	9.85266	0.000104153	1.13215e-06	6.31547e-05
GOTERM_BP_FAT	GO:1903747~regulation of establishment of protein localization to mitochondrion	13	6.56566	3.86542e-08	P31689, P27348, P62258, P26368, P46779, Q04917, O00165, P31946, O95429, Q9Y265, Q01081, P61981, P63104	195	130	16651	8.53897	0.000114642	1.23278e-06	6.95152e-05
GOTERM_BP_FAT	GO:0051169~nuclear transport	23	11.6162	4.08112e-08	P26368, Q07666, P22626, Q13247, P62306, P14923, Q9ULX6, P06493, P09874, Q01081, P38646, P62304, Q07955, P07900, P08238, P62316, P62318, P62857, P62829, P09651, Q13263, Q01130, Q9P2R6	195	477	16651	4.11733	0.000121039	1.28772e-06	7.33944e-05
GOTERM_BP_FAT	GO:0070934~CRD-mediated mRNA stabilization	5	2.52525	8.85269e-08	Q08211, P67809, Q9NZI8, Q00839, O60506	195	5	16651	85.3897	0.000262536	2.7639e-06	0.000159206
GOTERM_BP_FAT	GO:0042274~ribosomal small subunit biogenesis	10	5.05051	8.9496e-08	P08708, P62249, P39019, P62857, P62241, P42677, P62753, P62263, P46782, P62847	195	68	16651	12.5573	0.00026541	2.76505e-06	0.000160948
GOTERM_BP_FAT	GO:0006417~regulation of translation	19	9.59596	1.16366e-07	Q12906, Q9Y6M1, Q00577, Q07666, P16989, P22626, O00571, Q9NZI8, Q15717, P11940, O43390, P63244, O00425, P23396, P62263, P46782, P62701, O60506, P46781	195	344	16651	4.71629	0.000345082	3.55816e-06	0.000209271
GOTERM_BP_FAT	GO:0043933~macromolecular complex subunit organization	58	29.2929	1.40715e-07	O60814, P19474, P62750, P30153, O00571, P60709, P27635, Q9Y230, P31946, Q96PK6, O95831, P62857, O95429, Q9Y265, P62263, P23396, P15056, Q96SB4, Q9Y4W6, Q9Y3F4, P39019, Q13247, P62913, Q07955, Q92734, P16403, P62316, P10809, P62318, Q02878, Q9Y3B7, P63244, P61964, Q9P2R6, P38159, P35998, P46777, Q9Y383, P62306, P06493, Q9ULX6, P09874, P30050, P62304, P07900, O00165, Q16795, P46782, Q13263, P62805,…	195	2467	16651	2.00754	0.000417275	4.25878e-06	0.00025306
GOTERM_BP_FAT	GO:0050657~nucleic acid transport	14	7.07071	2.03956e-07	Q07955, Q9Y6M1, P26368, Q07666, P22626, P51991, Q13247, P62857, Q9NZI8, Q9ULX6, O00425, P09651, Q01081, Q01130	195	181	16651	6.60473	0.000604749	6.11041e-06	0.00036679
GOTERM_BP_FAT	GO:0050658~RNA transport	14	7.07071	2.03956e-07	Q07955, Q9Y6M1, P26368, Q07666, P22626, P51991, Q13247, P62857, Q9NZI8, Q9ULX6, O00425, P09651, Q01081, Q01130	195	181	16651	6.60473	0.000604749	6.11041e-06	0.00036679
GOTERM_BP_FAT	GO:0097345~mitochondrial outer membrane permeabilization	9	4.54545	2.23962e-07	P05141, P27348, P62258, Q8IXI1, P0DMV8, Q04917, P31946, P61981, P63104	195	55	16651	13.9729	0.000664051	6.6427e-06	0.00040277
GOTERM_BP_FAT	GO:0051236~establishment of RNA localization	14	7.07071	2.46782e-07	Q07955, Q9Y6M1, P26368, Q07666, P22626, P51991, Q13247, P62857, Q9NZI8, Q9ULX6, O00425, P09651, Q01081, Q01130	195	184	16651	6.49705	0.000731687	7.24705e-06	0.000443808
GOTERM_BP_FAT	GO:1902110~positive regulation of mitochondrial membrane permeability involved in apoptotic process	9	4.54545	2.58703e-07	P05141, P27348, P62258, Q8IXI1, P0DMV8, Q04917, P31946, P61981, P63104	195	56	16651	13.7234	0.000767019	7.52265e-06	0.000465247
GOTERM_BP_FAT	GO:1902686~mitochondrial outer membrane permeabilization involved in programmed cell death	9	4.54545	2.58703e-07	P05141, P27348, P62258, Q8IXI1, P0DMV8, Q04917, P31946, P61981, P63104	195	56	16651	13.7234	0.000767019	7.52265e-06	0.000465247
GOTERM_BP_FAT	GO:0010628~positive regulation of gene expression	45	22.7273	2.59127e-07	Q12906, Q12905, P35998, Q13765, Q07666, P16989, P60709, O00571, Q9Y230, Q9ULX6, P06493, P09874, Q92804, Q92841, Q15717, Q96PK6, P53999, P68032, P11021, O00165, Q00839, P23396, Q13263, P62805, O60506, P15056, P46781, P62701, Q9NR30, P26368, P17844, Q99729, Q07955, P04049, P11940, P67809, P0DMV8, Q04917, P08621, P01116, P61964, P19338, P38159, Q9P2R6, P01112	195	1696	16651	2.26565	0.000768274	7.46181e-06	0.000466009
GOTERM_BP_FAT	GO:0010468~regulation of gene expression	84	42.4242	3.0002e-07	Q12906, Q12905, Q9Y6M1, P19474, Q13765, P52597, P16989, P30153, P60709, O00571, Q9Y230, P31946, P31943, Q96PK6, Q15717, Q08211, O43390, Q9Y265, Q00839, P62263, P23396, Q9BUJ2, P15056, O60506, Q96SB4, P68104, Q16543, Q13151, Q00577, Q9Y3F4, P22626, Q13247, P17844, Q01844, Q99729, Q07955, P11940, Q08945, P16403, P67809, Q02878, P63244, P19338, P61964, P38159, Q9P2R6, Q8NC51, P35998, Q07666, P14866,…	195	4346	16651	1.65042	0.000889464	8.55631e-06	0.000539551
GOTERM_BP_FAT	GO:0007005~mitochondrion organization	28	14.1414	3.28078e-07	Q8IXI1, P46779, Q3ZCQ8, P62306, P31946, P09874, P61981, Q01081, Q8N4Q1, O95831, P05141, P07900, P27348, O00165, O95429, Q9Y265, Q16795, P63104, Q9Y4W6, Q16543, P49411, P26368, Q92552, P62258, P10809, P0DMV8, Q9Y3B7, Q04917	195	773	16651	3.09303	0.000972606	9.26738e-06	0.000590009
GOTERM_BP_FAT	GO:0035794~positive regulation of mitochondrial membrane permeability	9	4.54545	3.42215e-07	P05141, P27348, P62258, Q8IXI1, P0DMV8, Q04917, P31946, P61981, P63104	195	58	16651	13.2501	0.00101449	9.57552e-06	0.000615433
GOTERM_BP_FAT	GO:1903829~positive regulation of cellular protein localization	19	9.59596	3.44947e-07	P52272, P26368, P46779, P14923, P06493, P31946, P09874, P61981, Q01081, Q99832, P07900, P27348, P08238, P62258, Q04917, P63244, Q9Y265, Q13263, P63104	195	370	16651	4.38488	0.00102259	9.56175e-06	0.000620346
GOTERM_BP_FAT	GO:0034248~regulation of cellular amide metabolic process	19	9.59596	4.19143e-07	Q12906, Q9Y6M1, Q00577, Q07666, P16989, P22626, O00571, Q9NZI8, Q15717, P11940, O43390, P63244, O00425, P23396, P62263, P46782, P62701, O60506, P46781	195	375	16651	4.32641	0.00124241	1.15108e-05	0.000753778
GOTERM_BP_FAT	GO:1902108~regulation of mitochondrial membrane permeability involved in apoptotic process	9	4.54545	5.10301e-07	P05141, P27348, P62258, Q8IXI1, P0DMV8, Q04917, P31946, P61981, P63104	195	61	16651	12.5985	0.00151241	1.38857e-05	0.000917715
GOTERM_BP_FAT	GO:0022607~cellular component assembly	59	29.798	5.19232e-07	P07437, O60814, P19474, P62750, P30153, O00571, P60709, P27635, Q9Y230, P31946, Q96PK6, O95831, P02533, P62857, O95429, Q9Y265, P62263, P23396, P15056, Q9Y4W6, Q9Y3F4, P39019, Q13247, P62913, Q07955, Q92734, P16403, P62316, P10809, P62318, Q02878, Q9Y3B7, P63244, P38159, P35998, P46777, Q9Y383, P62306, P06493, P09874, P30050, P62304, P07900, P14625, P68032, O00165, Q16795, P46782, Q13263, P62805,…	195	2630	16651	1.91559	0.00153886	1.40003e-05	0.000933775
GOTERM_BP_FAT	GO:0006457~protein folding	15	7.57576	5.23239e-07	Q16543, P31689, Q9Y230, Q13451, Q8N4Q1, P38646, Q99832, P07900, P14625, P08238, P10809, P0DMV8, P11021, P08621, O95429	195	230	16651	5.5689	0.00155072	1.39812e-05	0.000940982
GOTERM_BP_FAT	GO:0048024~regulation of mRNA splicing, via spliceosome	9	4.54545	9.47027e-07	Q96SB4, P26368, P22626, Q13247, P14866, P08621, P17844, Q01130, P38159	195	66	16651	11.6441	0.00280494	2.5079e-05	0.00170311
GOTERM_BP_FAT	GO:0017148~negative regulation of translation	12	6.06061	1.12679e-06	Q15717, Q12906, Q9Y6M1, Q00577, P22626, O43390, O00571, P63244, Q9NZI8, O00425, P23396, O60506	195	146	16651	7.01834	0.00333647	2.95752e-05	0.00202638
GOTERM_BP_FAT	GO:1901028~regulation of mitochondrial outer membrane permeabilization involved in apoptotic signaling pathway	8	4.0404	1.28543e-06	P05141, P27348, P62258, P0DMV8, Q04917, P31946, P61981, P63104	195	48	16651	14.2316	0.00380534	3.34433e-05	0.00231168
GOTERM_BP_FAT	GO:0008637~apoptotic mitochondrial changes	11	5.55556	1.50821e-06	P05141, P27348, P10809, P62258, Q8IXI1, P0DMV8, Q3ZCQ8, Q04917, P31946, P61981, P63104	195	121	16651	7.7627	0.00446336	3.88979e-05	0.00271231
GOTERM_BP_FAT	GO:0015931~nucleobase-containing compound transport	14	7.07071	1.5305e-06	Q07955, Q9Y6M1, P26368, Q07666, P22626, P51991, Q13247, P62857, Q9NZI8, Q9ULX6, O00425, P09651, Q01081, Q01130	195	216	16651	5.53452	0.00452919	3.91326e-05	0.0027524
GOTERM_BP_FAT	GO:0046902~regulation of mitochondrial membrane permeability	9	4.54545	1.6692e-06	P05141, P27348, P62258, Q8IXI1, P0DMV8, Q04917, P31946, P61981, P63104	195	71	16651	10.8241	0.00493863	4.23142e-05	0.00300183
GOTERM_BP_FAT	GO:0034249~negative regulation of cellular amide metabolic process	12	6.06061	1.90819e-06	Q15717, Q12906, Q9Y6M1, Q00577, P22626, O43390, O00571, P63244, Q9NZI8, O00425, P23396, O60506	195	154	16651	6.65375	0.00564371	4.79624e-05	0.00343161
GOTERM_BP_FAT	GO:0051173~positive regulation of nitrogen compound metabolic process	44	22.2222	2.44621e-06	Q12906, Q12905, P35998, Q13765, Q07666, P16989, O00571, Q9Y230, Q9ULX6, P06493, P09874, Q92804, Q99832, Q92841, Q15717, Q96PK6, P07900, P53999, O43390, P11021, O00165, P09651, P23396, Q13263, O60506, P46781, P62701, P26368, P17844, Q99729, Q07955, P04049, P11940, P08238, P67809, P0DMV8, P63244, Q04917, P08621, P61964, P19338, P38159, Q9P2R6, P01112	195	1779	16651	2.11194	0.0072292	6.09684e-05	0.00439914
GOTERM_BP_FAT	GO:0050684~regulation of mRNA processing	10	5.05051	2.50741e-06	Q96SB4, P26368, P22626, Q13247, P14866, P0DMV8, P08621, P17844, Q01130, P38159	195	100	16651	8.53897	0.00740939	6.19729e-05	0.00450919
GOTERM_BP_FAT	GO:0051171~regulation of nitrogen compound metabolic process	82	41.4141	2.5435e-06	Q12906, Q12905, Q9Y6M1, P19474, Q13765, P52597, P16989, P30153, O00571, Q9Y230, P31946, P31943, O95831, Q96PK6, Q15717, O43390, O95429, Q9UQE7, Q9Y265, Q00839, P62263, P23396, P09651, Q9BUJ2, O60506, Q96SB4, P68104, Q00577, Q9Y3F4, P22626, Q13247, P17844, Q01844, Q99729, Q07955, P11940, P08238, Q08945, P16403, P35637, P67809, Q02878, P63244, P19338, P61964, P38159, Q9P2R6, P35998, Q07666, P14866,…	195	4410	16651	1.58775	0.00751566	6.23455e-05	0.00457411
GOTERM_BP_FAT	GO:0090559~regulation of membrane permeability	9	4.54545	2.81503e-06	P05141, P27348, P62258, Q8IXI1, P0DMV8, Q04917, P31946, P61981, P63104	195	76	16651	10.1119	0.00831463	6.84353e-05	0.00506239
GOTERM_BP_FAT	GO:1903827~regulation of cellular protein localization	22	11.1111	3.17494e-06	P31689, P52272, P26368, P46779, P14923, P06493, P31946, P09874, P61981, Q01081, Q99832, P07900, P27348, P08238, P62258, Q04917, P63244, O95429, O00165, Q9Y265, Q13263, P63104	195	569	16651	3.30154	0.00937269	7.65572e-05	0.00570962
GOTERM_BP_FAT	GO:0010821~regulation of mitochondrion organization	14	7.07071	3.22478e-06	P26368, P46779, P31946, P61981, Q01081, P05141, P27348, P62258, P0DMV8, Q04917, O95429, O00165, Q9Y265, P63104	195	231	16651	5.17514	0.00951911	7.71318e-05	0.00579924
GOTERM_BP_FAT	GO:0000028~ribosomal small subunit assembly	6	3.0303	3.56534e-06	P08708, P39019, P62857, P42677, P62263, P46782	195	21	16651	24.3971	0.0105191	8.4595e-05	0.00641167
GOTERM_BP_FAT	GO:1904951~positive regulation of establishment of protein localization	21	10.6061	3.74788e-06	P52272, P26368, P46779, P14923, P06493, P31946, P09874, P61981, Q01081, Q99832, P07900, P27348, P08238, P10809, P62258, Q04917, P63244, Q9Y265, P19338, Q13263, P63104	195	528	16651	3.39618	0.0110547	8.82201e-05	0.00673992
GOTERM_BP_FAT	GO:1903312~negative regulation of mRNA metabolic process	7	3.53535	4.68601e-06	P11940, P26368, P22626, Q13247, O95429, P38159, O60506	195	38	16651	15.7297	0.0138026	0.000109433	0.00842693
GOTERM_BP_FAT	GO:0042981~regulation of apoptotic process	37	18.6869	8.16954e-06	Q13765, P31689, P16989, P30153, O00571, P62753, P06493, P31946, P10398, P09874, P61981, O95831, P05141, P27348, P14625, P68032, P61247, P11021, O00165, O95429, P23396, P63104, P15056, Q13247, P38646, P15531, P04049, P08238, P10809, P62258, P0DMV8, P63244, Q04917, P01116, P19338, Q8NC51, P01112	195	1432	16651	2.2063	0.0239397	0.000189286	0.014691
GOTERM_BP_FAT	GO:1903749~positive regulation of establishment of protein localization to mitochondrion	10	5.05051	9.18472e-06	P27348, P62258, P26368, P46779, Q04917, P31946, Q9Y265, Q01081, P61981, P63104	195	117	16651	7.29827	0.0268743	0.000211156	0.0165164
GOTERM_BP_FAT	GO:0006369~termination of RNA polymerase II transcription	8	4.0404	9.2676e-06	Q07955, P26368, Q13247, P62318, P62306, Q01081, Q01130, P62304	195	64	16651	10.6737	0.0271135	0.000211423	0.0166654
GOTERM_BP_FAT	GO:0043067~regulation of programmed cell death	37	18.6869	1.01309e-05	Q13765, P31689, P16989, P30153, O00571, P62753, P06493, P31946, P10398, P09874, P61981, O95831, P05141, P27348, P14625, P68032, P61247, P11021, O00165, O95429, P23396, P63104, P15056, Q13247, P38646, P15531, P04049, P08238, P10809, P62258, P0DMV8, P63244, Q04917, P01116, P19338, Q8NC51, P01112	195	1446	16651	2.18494	0.0296014	0.00022935	0.0182177
GOTERM_BP_FAT	GO:0051028~mRNA transport	11	5.55556	1.04117e-05	Q07955, Q9Y6M1, P26368, P51991, P22626, Q13247, Q9NZI8, O00425, Q01081, P09651, Q01130	195	150	16651	6.26191	0.0304094	0.000233922	0.0187227
GOTERM_BP_FAT	GO:0051172~negative regulation of nitrogen compound metabolic process	38	19.1919	1.19912e-05	Q12906, Q13765, P19474, Q9Y6M1, Q07666, P16989, O00571, P31946, P09874, Q15717, P27348, O43390, O95429, Q00839, Q9UQE7, O00425, P62263, P09651, Q96QR8, P23396, Q13263, O60506, P62805, Q00577, Q9Y3F4, P26368, P22626, Q13247, P13010, P17844, Q9NZI8, P11940, P16403, P67809, P63244, Q01130, P38159, Q9P2R6	195	1518	16651	2.13756	0.0349412	0.000267379	0.0215627
GOTERM_BP_FAT	GO:0006405~RNA export from nucleus	10	5.05051	1.37832e-05	Q07955, Q07666, P26368, P22626, Q13247, P62857, Q9ULX6, Q01081, P09651, Q01130	195	123	16651	6.94226	0.0400569	0.000305037	0.0247846
GOTERM_BP_FAT	GO:0043066~negative regulation of apoptotic process	26	13.1313	1.43398e-05	Q13765, P31689, P16989, O00571, P62753, P10398, P06493, P05141, P14625, P68032, P61247, P11021, O00165, O95429, P15056, P63104, Q13247, P38646, P04049, P08238, P10809, P62258, P0DMV8, P01116, P19338, P01112	195	836	16651	2.65566	0.0416403	0.000315003	0.0257853
GOTERM_BP_FAT	GO:0097190~apoptotic signaling pathway	21	10.6061	1.61026e-05	P31689, P16989, Q8IXI1, Q3ZCQ8, O00571, P30153, P17844, P31946, P09874, P61981, O95831, P04049, P05141, P27348, P62258, P0DMV8, Q04917, P63244, P23396, P01112, P63104	195	583	16651	3.07579	0.0466382	0.000351121	0.0289548
GOTERM_BP_FAT	GO:0043069~negative regulation of programmed cell death	26	13.1313	1.78719e-05	Q13765, P31689, P16989, O00571, P62753, P10398, P06493, P05141, P14625, P68032, P61247, P11021, O00165, O95429, P15056, P63104, Q13247, P38646, P04049, P08238, P10809, P62258, P0DMV8, P01116, P19338, P01112	195	847	16651	2.62117	0.0516282	0.00038685	0.0321358
GOTERM_BP_FAT	GO:1900739~regulation of protein insertion into mitochondrial membrane involved in apoptotic signaling pathway	6	3.0303	2.29299e-05	P27348, P62258, Q04917, P31946, P61981, P63104	195	30	16651	17.0779	0.0657497	0.000492711	0.0412288
GOTERM_BP_FAT	GO:1900740~positive regulation of protein insertion into mitochondrial membrane involved in apoptotic signaling pathway	6	3.0303	2.29299e-05	P27348, P62258, Q04917, P31946, P61981, P63104	195	30	16651	17.0779	0.0657497	0.000492711	0.0412288
GOTERM_BP_FAT	GO:0012501~programmed cell death	43	21.7172	2.30562e-05	Q13765, P31689, Q8IXI1, P16989, Q3ZCQ8, P30153, O00571, P62753, P06493, P10398, P31946, P09874, P61981, O95831, P05141, P07900, P27348, P14625, Q9UHX1, P68032, P61247, P11021, O95429, O00165, P23396, P63104, P15056, Q96HS1, Q13247, P17844, P38646, P15531, P04049, P08238, P62258, P10809, P0DMV8, P63244, Q04917, P01116, P19338, Q8NC51, P01112	195	1880	16651	1.95306	0.0660997	0.000491862	0.0414559
GOTERM_BP_FAT	GO:0060548~negative regulation of cell death	27	13.6364	2.53054e-05	Q13765, P31689, P16989, O00571, P62753, P10398, P06493, P05141, P14625, P68032, P61247, P11021, O00165, O95429, P15056, P63104, Q13247, P38646, P04049, P08238, P10809, P62258, P0DMV8, P63244, P01116, P19338, P01112	195	920	16651	2.506	0.0723093	0.000535977	0.0454992
GOTERM_BP_FAT	GO:0071103~DNA conformation change	14	7.07071	2.94275e-05	Q96SB4, O60814, Q00577, O00571, P13010, Q9Y230, P06493, Q9ULX6, P09874, O95831, Q08211, P16403, Q9Y265, P62805	195	284	16651	4.20935	0.0835825	0.000618838	0.0529088
GOTERM_BP_FAT	GO:0001844~protein insertion into mitochondrial membrane involved in apoptotic signaling pathway	6	3.0303	3.17957e-05	P27348, P62258, Q04917, P31946, P61981, P63104	195	32	16651	16.0106	0.0899971	0.000663916	0.0571655
GOTERM_BP_FAT	GO:2001233~regulation of apoptotic signaling pathway	16	8.08081	3.93748e-05	P31689, P16989, O00571, P30153, P31946, P09874, P61981, P04049, P05141, P27348, P62258, P0DMV8, Q04917, P63244, P23396, P63104	195	379	16651	3.60484	0.110226	0.000816365	0.0707874
GOTERM_BP_FAT	GO:0010941~regulation of cell death	37	18.6869	4.26661e-05	Q13765, P31689, P16989, P30153, O00571, P62753, P06493, P31946, P10398, P09874, P61981, O95831, P05141, P27348, P14625, P68032, P61247, P11021, O00165, O95429, P23396, P63104, P15056, Q13247, P38646, P15531, P04049, P08238, P10809, P62258, P0DMV8, P63244, Q04917, P01116, P19338, Q8NC51, P01112	195	1546	16651	2.04361	0.11887	0.000878437	0.0767025
GOTERM_BP_FAT	GO:0051204~protein insertion into mitochondrial membrane	6	3.0303	4.31121e-05	P27348, P62258, Q04917, P31946, P61981, P63104	195	34	16651	15.0688	0.120035	0.000881497	0.077504
GOTERM_BP_FAT	GO:0070201~regulation of establishment of protein localization	25	12.6263	4.56768e-05	P31689, P52272, P26368, P46779, P14923, P06493, P31946, P09874, P61981, Q01081, Q99832, P05141, P07900, P27348, P08238, P10809, P62258, Q04917, P63244, O95429, O00165, Q9Y265, P19338, Q13263, P63104	195	841	16651	2.53834	0.126704	0.000927519	0.0821128
GOTERM_BP_FAT	GO:0000245~spliceosomal complex assembly	7	3.53535	4.6312e-05	Q07955, P62316, Q13247, P62318, P09234, Q9Y383, P62304	195	56	16651	10.6737	0.128348	0.000934017	0.0832542
GOTERM_BP_FAT	GO:0097421~liver regeneration	6	3.0303	4.98248e-05	Q07955, P62249, P84098, P62910, P19338, P62847	195	35	16651	14.6382	0.137383	0.000998042	0.0895664
GOTERM_BP_FAT	GO:0010605~negative regulation of macromolecule metabolic process	49	24.7475	4.99306e-05	Q12906, P35998, Q13765, P31689, P19474, Q9Y6M1, Q07666, P16989, P30153, O00571, P06493, P31946, P09874, P61981, Q15717, P27348, O43390, O95429, Q00839, Q9UQE7, O00425, P62263, P09651, Q96QR8, P23396, Q13263, P62805, O60506, Q00577, Q9Y3F4, P26368, P22626, Q13247, P13010, P17844, Q9NZI8, P15531, P04049, P11940, P08238, P62258, P16403, P67809, P0DMV8, P63244, Q01130, P38159, Q9P2R6, P01112	195	2343	16651	1.78579	0.137653	0.000993451	0.0897565
GOTERM_BP_FAT	GO:0060341~regulation of cellular localization	25	12.6263	5.20524e-05	P31689, P52272, P26368, Q07666, P46779, P14923, Q9ULX6, P06493, P31946, P09874, P61981, Q01081, Q99832, P07900, P27348, P08238, P62258, Q04917, P63244, O95429, O00165, Q9Y265, Q13263, P15056, P63104	195	848	16651	2.51739	0.143064	0.00102875	0.0935691
GOTERM_BP_FAT	GO:0051168~nuclear export	11	5.55556	6.33356e-05	Q07955, Q07666, P26368, P22626, Q13247, P62857, Q9ULX6, Q01081, P09651, Q01130, P38646	195	185	16651	5.07723	0.171269	0.00124333	0.113841
GOTERM_BP_FAT	GO:0006915~apoptotic process	40	20.202	6.88119e-05	Q13765, P31689, Q8IXI1, P16989, Q3ZCQ8, P30153, O00571, P62753, P06493, P10398, P31946, P09874, P61981, O95831, P05141, P07900, P27348, P14625, Q9UHX1, P68032, P61247, P11021, O95429, O00165, P23396, P63104, P15056, Q13247, P17844, P38646, P04049, P08238, P62258, P10809, P0DMV8, P63244, Q04917, P01116, P19338, P01112	195	1774	16651	1.92536	0.184622	0.00134188	0.123678
GOTERM_BP_FAT	GO:0010033~response to organic substance	57	28.7879	7.01632e-05	P31689, P19474, P52597, P16989, P30153, Q9Y230, P31943, Q96PK6, O95831, O14654, O95429, Q00839, P09651, O60506, P15056, P68104, Q16543, Q13151, Q9Y3F4, P49411, P22626, Q13247, P62910, P68363, P17844, P38646, Q9BRK5, P08238, P10809, P63244, P19338, P38159, P35998, P06493, P09874, P61981, Q92841, P07900, P14625, P62906, P68032, P11021, O00165, Q14258, Q9NR30, P52272, P13010, P14923, P63162, P15531,…	195	2932	16651	1.66003	0.187883	0.00135928	0.126105
GOTERM_BP_FAT	GO:0019219~regulation of nucleobase-containing compound metabolic process	73	36.8687	7.35355e-05	Q12906, Q12905, Q13765, P19474, P52597, P16989, P30153, O00571, Q9Y230, P31946, P31943, O95831, Q96PK6, O43390, O95429, Q9UQE7, Q00839, Q9Y265, P62263, P23396, P09651, Q9BUJ2, O60506, Q96SB4, P68104, Q00577, Q9Y3F4, P22626, Q13247, P17844, Q01844, Q99729, Q07955, P11940, Q08945, P16403, P35637, P67809, Q02878, P63244, P19338, P61964, P38159, Q9P2R6, P35998, Q07666, P14866, P06493, Q9ULX6, P09874,…	195	4110	16651	1.51665	0.195967	0.00141532	0.132163
GOTERM_BP_FAT	GO:0000387~spliceosomal snRNP assembly	6	3.0303	7.48877e-05	Q9Y3F4, P62316, P62318, P09234, P62306, P62304	195	38	16651	13.4826	0.199185	0.00143204	0.134591
GOTERM_BP_FAT	GO:0034250~positive regulation of cellular amide metabolic process	9	4.54545	7.64573e-05	Q15717, P11940, Q07666, P16989, O00571, P63244, P62701, P46781, O60506	195	119	16651	6.45805	0.202905	0.00145267	0.137411
GOTERM_BP_FAT	GO:1901030~positive regulation of mitochondrial outer membrane permeabilization involved in apoptotic signaling pathway	6	3.0303	8.5094e-05	P27348, P62258, Q04917, P31946, P61981, P63104	195	39	16651	13.1369	0.223066	0.00160635	0.152921
GOTERM_BP_FAT	GO:0008219~cell death	43	21.7172	8.75959e-05	Q13765, P31689, Q8IXI1, P16989, Q3ZCQ8, P30153, O00571, P62753, P06493, P10398, P31946, P09874, P61981, O95831, P05141, P07900, P27348, P14625, Q9UHX1, P68032, P61247, P11021, O95429, O00165, P23396, P63104, P15056, Q96HS1, Q13247, P17844, P38646, P15531, P04049, P08238, P62258, P10809, P0DMV8, P63244, Q04917, P01116, P19338, Q8NC51, P01112	195	1991	16651	1.84418	0.22881	0.00164308	0.157414
GOTERM_BP_FAT	GO:0010638~positive regulation of organelle organization	20	10.101	9.44861e-05	P26368, P46779, Q9Y230, Q9ULX6, P31946, P61981, Q01081, Q99832, P27348, P62258, Q04917, O95429, O00165, Q9Y265, P23396, P09651, Q13263, P01112, P63104, P15056	195	609	16651	2.80426	0.244412	0.00176108	0.169786
GOTERM_BP_FAT	GO:0009892~negative regulation of metabolic process	51	25.7576	9.71009e-05	Q12906, P31689, Q13765, P19474, Q9Y6M1, P16989, P30153, O00571, P31946, Q15717, O43390, O95429, Q00839, Q9UQE7, P62263, P09651, P23396, O60506, Q9Y3F4, Q00577, P22626, P39019, Q13247, P17844, P11940, P08238, P62258, P16403, P10809, P67809, P63244, Q9P2R6, P38159, P35998, Q07666, P06493, P09874, P61981, P27348, O00425, Q96QR8, Q13263, P62805, P26368, P13010, Q9NZI8, P15531, P04049, P0DMV8, Q01130,…	195	2544	16651	1.71182	0.25025	0.00179848	0.174481
GOTERM_BP_FAT	GO:0010629~negative regulation of gene expression	35	17.6768	0.000111766	Q12906, Q13765, P19474, Q9Y6M1, Q07666, P16989, O00571, P31946, P09874, Q15717, P27348, O43390, O00425, P62263, Q96QR8, P23396, Q13263, O60506, P62805, Q00577, Q9Y3F4, P26368, P22626, Q13247, P13010, P17844, Q9NZI8, P15531, P11940, P16403, P67809, P63244, P01112, P38159, Q9P2R6	195	1493	16651	2.00177	0.282166	0.002057	0.200809
GOTERM_BP_FAT	GO:0031324~negative regulation of cellular metabolic process	48	24.2424	0.000129212	Q12906, P35998, Q13765, P31689, P19474, Q9Y6M1, Q07666, P16989, P30153, O00571, P06493, P31946, P09874, P61981, Q15717, P27348, O43390, O95429, Q00839, Q9UQE7, O00425, P62263, P09651, Q96QR8, P23396, Q13263, P62805, O60506, Q00577, Q9Y3F4, P26368, P22626, Q13247, P13010, P17844, Q9NZI8, P04049, P11940, P08238, P10809, P62258, P16403, P67809, P0DMV8, P63244, Q01130, P38159, Q9P2R6	195	2365	16651	1.73307	0.31837	0.00236306	0.232119
GOTERM_BP_FAT	GO:0051252~regulation of RNA metabolic process	67	33.8384	0.000170241	Q12906, Q12905, Q13765, P19474, P52597, P16989, P30153, O00571, Q9Y230, P31946, P31943, Q96PK6, O43390, O95429, Q9Y265, P62263, P23396, Q9BUJ2, O60506, Q96SB4, P68104, Q00577, Q9Y3F4, P22626, Q13247, P17844, Q01844, Q99729, Q07955, P11940, P16403, Q08945, P35637, P67809, Q02878, P19338, P61964, Q9P2R6, P38159, P35998, Q07666, P14866, P06493, Q9ULX6, P09874, Q92804, Q92841, P27348, Q9UHX1, P53999,…	195	3762	16651	1.52076	0.39648	0.00309322	0.305716
GOTERM_BP_FAT	GO:0045727~positive regulation of translation	8	4.0404	0.000178601	Q15717, P11940, Q07666, P16989, O00571, P62701, P46781, O60506	195	101	16651	6.76354	0.411265	0.00322515	0.320708
GOTERM_BP_FAT	GO:0006353~DNA-templated transcription, termination	8	4.0404	0.000201764	Q07955, P26368, Q13247, P62318, P62306, Q01081, Q01130, P62304	195	103	16651	6.63221	0.45036	0.00362065	0.362228
GOTERM_BP_FAT	GO:0010822~positive regulation of mitochondrion organization	10	5.05051	0.000205713	P27348, P62258, P26368, P46779, Q04917, P31946, Q9Y265, Q01081, P61981, P63104	195	174	16651	4.90746	0.456761	0.00366919	0.369306
GOTERM_BP_FAT	GO:0051170~nuclear import	13	6.56566	0.000225812	P07900, P08238, P62316, P62318, P62829, P62306, P14923, P06493, P09874, P09651, Q13263, P62304, Q9P2R6	195	302	16651	3.67572	0.488206	0.00400294	0.405319
GOTERM_BP_FAT	GO:0031328~positive regulation of cellular biosynthetic process	38	19.1919	0.000227975	Q12906, P35998, Q12905, Q13765, Q07666, P16989, O00571, Q9Y230, Q9ULX6, P06493, P09874, Q92804, Q99832, Q92841, Q15717, Q96PK6, P07900, P53999, P11021, O00165, P09651, Q13263, P46781, P62701, O60506, P17844, Q99729, P04049, P11940, P08238, P67809, P63244, Q04917, P61964, P19338, P01112, P38159, Q9P2R6	195	1745	16651	1.85949	0.491481	0.00401722	0.409195
GOTERM_BP_FAT	GO:0030490~maturation of SSU-rRNA	6	3.0303	0.000232494	P62249, P39019, P62857, P62241, P62263, P62847	195	48	16651	10.6737	0.498252	0.0040725	0.41729
GOTERM_BP_FAT	GO:0010558~negative regulation of macromolecule biosynthetic process	33	16.6667	0.00024518	Q12906, Q13765, P19474, Q9Y6M1, Q07666, P16989, O00571, P31946, P09874, Q15717, P27348, O43390, Q9UQE7, O00425, Q00839, P62263, P09651, Q96QR8, P23396, Q13263, O60506, P62805, Q00577, Q9Y3F4, P22626, P13010, P17844, Q9NZI8, P16403, P67809, P63244, Q01130, Q9P2R6	195	1428	16651	1.97329	0.516785	0.00426906	0.440012
GOTERM_BP_FAT	GO:0032508~DNA duplex unwinding	7	3.53535	0.000257188	Q08211, Q00577, O00571, P13010, Q9Y230, P09874, Q9Y265	195	76	16651	7.86484	0.533696	0.00445156	0.461514
GOTERM_BP_FAT	GO:0010604~positive regulation of macromolecule metabolic process	54	27.2727	0.000281298	Q12906, Q12905, Q13765, P16989, O00571, P60709, Q9Y230, P10398, Q96PK6, Q15717, O95831, O43390, O95429, Q00839, P23396, P09651, O60506, P15056, P17844, Q99729, Q07955, P11940, P08238, P10809, P67809, P63244, P61964, P19338, Q9P2R6, P38159, P35998, Q07666, P06493, Q9ULX6, P09874, Q92804, Q99832, Q92841, P53999, P68032, P11021, O00165, Q13263, P62805, P62701, P46781, Q9NR30, P26368, P04049, P0DMV8,…	195	2869	16651	1.6072	0.565885	0.00483968	0.504676
GOTERM_BP_FAT	GO:0051205~protein insertion into membrane	6	3.0303	0.000282319	P27348, P62258, Q04917, P31946, P61981, P63104	195	50	16651	10.2468	0.567198	0.0048292	0.506503
GOTERM_BP_FAT	GO:0033120~positive regulation of RNA splicing	5	2.52525	0.00029382	Q07955, P26368, P0DMV8, P08621, P38159	195	28	16651	15.2482	0.581717	0.00499665	0.527085
GOTERM_BP_FAT	GO:0006626~protein targeting to mitochondrion	9	4.54545	0.000300279	Q9Y4W6, P07900, P26368, P46779, Q3ZCQ8, O95429, Q9Y265, Q8N4Q1, Q01081	195	145	16651	5.30005	0.589657	0.00507713	0.538643
GOTERM_BP_FAT	GO:0009891~positive regulation of biosynthetic process	38	19.1919	0.000326032	Q12906, P35998, Q12905, Q13765, Q07666, P16989, O00571, Q9Y230, Q9ULX6, P06493, P09874, Q92804, Q99832, Q92841, Q15717, Q96PK6, P07900, P53999, P11021, O00165, P09651, Q13263, P46781, P62701, O60506, P17844, Q99729, P04049, P11940, P08238, P67809, P63244, Q04917, P61964, P19338, P01112, P38159, Q9P2R6	195	1777	16651	1.826	0.619842	0.0054802	0.584711
GOTERM_BP_FAT	GO:0009890~negative regulation of biosynthetic process	34	17.1717	0.0003367	Q12906, Q13765, P19474, Q9Y6M1, Q07666, P16989, O00571, P31946, P09874, Q15717, P27348, O43390, Q9UQE7, O00425, Q00839, P62263, P09651, Q96QR8, P23396, Q13263, O60506, P62805, Q00577, Q9Y3F4, P22626, P13010, P17844, Q9NZI8, P16403, P10809, P67809, P63244, Q01130, Q9P2R6	195	1518	16651	1.91255	0.631687	0.00562717	0.603789
GOTERM_BP_FAT	GO:2000113~negative regulation of cellular macromolecule biosynthetic process	31	15.6566	0.00036051	Q12906, Q13765, Q9Y6M1, Q07666, P16989, O00571, P31946, P09874, Q15717, P27348, O43390, O00425, Q9UQE7, Q00839, P62263, P09651, P23396, Q96QR8, Q13263, O60506, P62805, Q00577, Q9Y3F4, P22626, P13010, P17844, Q9NZI8, P16403, P67809, P63244, Q9P2R6	195	1332	16651	1.9873	0.656808	0.00599021	0.646355
GOTERM_BP_FAT	GO:0032392~DNA geometric change	7	3.53535	0.000363882	Q08211, Q00577, O00571, P13010, Q9Y230, P09874, Q9Y265	195	81	16651	7.37936	0.660225	0.00601242	0.652383
GOTERM_BP_FAT	GO:0045935~positive regulation of nucleobase-containing compound metabolic process	36	18.1818	0.00042135	Q12906, P35998, Q12905, Q13765, O00571, Q9Y230, Q9ULX6, P06493, P09874, Q92804, Q99832, Q92841, Q96PK6, P53999, O43390, P11021, O00165, P09651, P23396, Q13263, P26368, P17844, Q99729, Q07955, P04049, P11940, P67809, P0DMV8, P63244, Q04917, P08621, P61964, P19338, P01112, P38159, Q9P2R6	195	1668	16651	1.84294	0.713491	0.00692032	0.755045
GOTERM_BP_FAT	GO:0010556~regulation of macromolecule biosynthetic process	70	35.3535	0.000429839	Q12906, Q12905, Q9Y6M1, Q13765, P19474, P16989, P30153, O00571, Q9Y230, P31946, Q96PK6, Q15717, O43390, Q9UQE7, Q00839, Q9Y265, P62263, P23396, P09651, Q9BUJ2, O60506, P68104, Q00577, Q9Y3F4, P22626, P17844, Q01844, Q99729, P11940, Q08945, P16403, P35637, P67809, Q02878, P63244, P19338, P61964, Q9P2R6, P38159, P35998, Q07666, P06493, Q9ULX6, P09874, Q92804, Q92841, Q99832, P27348, Q9UHX1, P53999,…	195	4109	16651	1.45468	0.720618	0.00702041	0.770201
GOTERM_BP_FAT	GO:0010557~positive regulation of macromolecule biosynthetic process	35	17.6768	0.000434289	Q12906, P35998, Q12905, Q13765, Q07666, P16989, O00571, Q9Y230, Q9ULX6, P06493, P09874, Q92804, Q99832, Q92841, Q15717, Q96PK6, P53999, P11021, O00165, P09651, Q13263, P46781, P62701, O60506, P17844, Q99729, P04049, P11940, P67809, Q04917, P61964, P19338, P01112, P38159, Q9P2R6	195	1605	16651	1.86208	0.724283	0.00705402	0.778147
GOTERM_BP_FAT	GO:0009893~positive regulation of metabolic process	56	28.2828	0.000462026	Q12906, Q12905, Q13765, P16989, O00571, P60709, Q9Y230, P10398, Q96PK6, Q15717, O95831, O43390, O95429, Q00839, P23396, P09651, O60506, P15056, P39019, P17844, Q99729, Q07955, P11940, P08238, P10809, P67809, P63244, P61964, P19338, Q9P2R6, P38159, P35998, Q07666, P06493, Q9ULX6, P09874, Q92804, Q99832, Q92841, P07900, P53999, P68032, P11021, O00165, Q13263, P62805, P62701, P46781, Q9NR30, P26368,…	195	3072	16651	1.55658	0.746067	0.0074621	0.827649
GOTERM_BP_FAT	GO:0032880~regulation of protein localization	25	12.6263	0.000471835	P31689, P52272, P26368, P46779, P14923, P06493, P31946, P09874, P61981, Q01081, Q99832, P05141, P07900, P27348, P08238, P10809, P62258, Q04917, P63244, O95429, O00165, Q9Y265, P19338, Q13263, P63104	195	982	16651	2.17387	0.753352	0.00757871	0.845151
GOTERM_BP_FAT	GO:0031327~negative regulation of cellular biosynthetic process	33	16.6667	0.000523895	Q12906, Q13765, P19474, Q9Y6M1, Q07666, P16989, O00571, P31946, P09874, Q15717, P27348, O43390, Q9UQE7, O00425, Q00839, P62263, P09651, Q96QR8, P23396, Q13263, O60506, P62805, Q00577, Q9Y3F4, P22626, P13010, P17844, Q9NZI8, P16403, P67809, P63244, Q01130, Q9P2R6	195	1491	16651	1.88991	0.788659	0.00836633	0.937987
GOTERM_BP_FAT	GO:2000112~regulation of cellular macromolecule biosynthetic process	68	34.3434	0.000557328	Q12906, Q12905, Q9Y6M1, Q13765, P19474, P16989, P30153, O00571, Q9Y230, P31946, Q96PK6, Q15717, O43390, Q9UQE7, Q00839, Q9Y265, P62263, P23396, P09651, Q9BUJ2, O60506, P68104, Q00577, Q9Y3F4, P22626, P17844, Q01844, Q99729, P11940, Q08945, P16403, P67809, Q02878, P63244, P19338, P61964, Q9P2R6, P38159, P35998, Q07666, P06493, Q9ULX6, P09874, Q92804, Q92841, Q99832, P27348, Q9UHX1, P53999, P11021,…	195	3992	16651	1.45453	0.80862	0.00885036	0.997561
GOTERM_BP_FAT	GO:0031099~regeneration	10	5.05051	0.000571793	Q07955, P62249, Q13765, P84098, P62910, P06493, O43852, P19338, P15056, P62847	195	200	16651	4.26949	0.816662	0.00903075	1.02333
GOTERM_BP_FAT	GO:0070925~organelle assembly	19	9.59596	0.000653636	P07437, P46777, P62750, P39019, O00571, P83731, P62913, P27635, P30050, Q96PK6, P08708, Q9Y3B7, Q02878, P68032, P62857, P42677, P23396, P62263, P46782	195	654	16651	2.48074	0.856198	0.0102625	1.16899
GOTERM_BP_FAT	GO:0071166~ribonucleoprotein complex localization	8	4.0404	0.000655237	Q07955, P26368, P22626, Q13247, P62857, Q9ULX6, Q01081, Q01130	195	125	16651	5.46494	0.85688	0.0102334	1.17184
GOTERM_BP_FAT	GO:0045934~negative regulation of nucleobase-containing compound metabolic process	31	15.6566	0.000679685	Q12906, Q13765, P19474, Q07666, P16989, P31946, P09874, P27348, O95429, Q9UQE7, Q00839, P62263, P09651, P23396, Q96QR8, Q13263, O60506, P62805, Q9Y3F4, Q00577, P26368, P22626, Q13247, P13010, P17844, P11940, P16403, P67809, Q01130, P38159, Q9P2R6	195	1384	16651	1.91263	0.866897	0.0105577	1.21531
GOTERM_BP_FAT	GO:0045087~innate immune response	22	11.1111	0.000813159	Q96SB4, Q16543, P35998, P07437, O60814, P19474, P39019, O00571, P68371, P04049, P14625, P08238, P10809, P0DMV8, P04264, P01116, Q15366, Q14258, Q13263, P01111, P01112, O60506	195	840	16651	2.2364	0.910437	0.0125531	1.45232
GOTERM_BP_FAT	GO:0000462~maturation of SSU-rRNA from tricistronic rRNA transcript (SSU-rRNA, 5.8S rRNA, LSU-rRNA)	5	2.52525	0.000873358	P62249, P39019, P62241, P62263, P62847	195	37	16651	11.5392	0.925093	0.0134068	1.55904
GOTERM_BP_FAT	GO:0000381~regulation of alternative mRNA splicing, via spliceosome	5	2.52525	0.000967296	Q13247, P14866, P17844, Q01130, P38159	195	38	16651	11.2355	0.943323	0.0147624	1.72536
GOTERM_BP_FAT	GO:0032268~regulation of cellular protein metabolic process	45	22.7273	0.00102112	Q12906, P35998, P31689, P19474, Q9Y6M1, Q07666, P16989, P30153, O00571, Q9Y230, Q9ULX6, P06493, P10398, P31946, P61981, Q15717, O95831, P07900, P14625, O43390, P11021, O95429, O00165, O00425, P62263, P23396, P46782, O60506, P46781, P15056, P62701, Q16543, Q00577, Q9Y3F4, P22626, Q9NZI8, P04049, P11940, P08238, P10809, P62258, P0DMV8, P63244, P01116, P01112	195	2375	16651	1.61791	0.951694	0.0154982	1.82054
GOTERM_BP_FAT	GO:1903533~regulation of protein targeting	12	6.06061	0.00102521	P07900, P08238, P26368, P46779, P14923, P06493, O00165, O95429, P09874, Q9Y265, Q01081, Q13263	195	309	16651	3.31611	0.952277	0.0154807	1.82776
GOTERM_BP_FAT	GO:1900182~positive regulation of protein localization to nucleus	8	4.0404	0.00103207	P07900, P08238, P52272, P14923, P06493, P09874, Q13263, Q99832	195	135	16651	5.06013	0.953238	0.0155045	1.83988
GOTERM_BP_FAT	GO:0051254~positive regulation of RNA metabolic process	31	15.6566	0.00105046	Q12906, P35998, Q12905, Q13765, O00571, Q9Y230, Q9ULX6, P09874, Q92804, Q92841, Q96PK6, P53999, O43390, P11021, O00165, Q13263, P26368, P17844, Q99729, Q07955, P04049, P11940, P67809, P0DMV8, Q04917, P08621, P61964, P19338, P01112, P38159, Q9P2R6	195	1422	16651	1.86152	0.955723	0.0156993	1.87237
GOTERM_BP_FAT	GO:0031100~organ regeneration	7	3.53535	0.00105718	Q07955, P62249, P84098, P62910, P06493, P19338, P62847	195	99	16651	6.03766	0.956598	0.0157198	1.88424
GOTERM_BP_FAT	GO:0038128~ERBB2 signaling pathway	5	2.52525	0.00106812	Q16543, P07900, P01116, P01111, P01112	195	39	16651	10.9474	0.957985	0.0158021	1.90357
GOTERM_BP_FAT	GO:2001235~positive regulation of apoptotic signaling pathway	9	4.54545	0.00108031	P27348, P62258, P30153, P63244, Q04917, P31946, P23396, P61981, P63104	195	176	16651	4.36652	0.959479	0.0159019	1.9251
GOTERM_BP_FAT	GO:1990542~mitochondrial transmembrane transport	6	3.0303	0.00133676	Q9Y4W6, P07900, Q3ZCQ8, P25705, P36542, Q8N4Q1	195	70	16651	7.31912	0.981079	0.0195452	2.37691
GOTERM_BP_FAT	GO:0014070~response to organic cyclic compound	24	12.1212	0.00134952	Q9NR30, P31689, P22626, P62910, P17844, Q9Y230, P14923, P06493, P09874, Q92841, P15531, O95831, Q96PK6, P07900, P14625, P08238, P10809, Q04917, P01116, O43852, Q00839, Q14258, Q01130, P15056	195	997	16651	2.05552	0.981782	0.0196333	2.39934
GOTERM_BP_FAT	GO:0032269~negative regulation of cellular protein metabolic process	24	12.1212	0.00136735	Q12906, P35998, Q9Y6M1, P31689, P19474, Q00577, Q9Y3F4, P22626, O00571, P30153, Q9NZI8, P31946, P06493, P61981, Q15717, P04049, P08238, P62258, P0DMV8, O43390, P63244, O00425, P23396, O60506	195	998	16651	2.05346	0.982722	0.0197933	2.43068
GOTERM_BP_FAT	GO:1904591~positive regulation of protein import	7	3.53535	0.00143365	P07900, P08238, P52272, P14923, P06493, P09874, Q13263	195	105	16651	5.69265	0.985811	0.0206431	2.54711
GOTERM_BP_FAT	GO:1902589~single-organism organelle organization	35	17.6768	0.00172329	P07437, Q8IXI1, P35527, Q3ZCQ8, P30153, P62306, Q9ULX6, P06493, P31946, P61981, Q96PK6, P05141, P07900, P27348, P14625, P02533, P68032, O00165, O95429, Q9UQE7, P23396, P15056, P63104, Q9Y4W6, Q16543, P68363, P14923, P04049, P62258, P0DMV8, P35908, Q04917, P42677, P01116, P01112	195	1737	16651	1.72058	0.993998	0.0246458	3.05421
GOTERM_BP_FAT	GO:0048025~negative regulation of mRNA splicing, via spliceosome	4	2.0202	0.00177428	P26368, P22626, Q13247, P38159	195	21	16651	16.2647	0.994842	0.0252448	3.14322
GOTERM_BP_FAT	GO:0071310~cellular response to organic substance	42	21.2121	0.00183678	P35998, P31689, P19474, P52597, P16989, Q9Y230, P31943, P09874, P61981, Q92841, Q96PK6, O95831, P14625, O14654, P11021, O95429, O00165, Q00839, P09651, Q14258, O60506, P68104, Q16543, Q9Y3F4, P52272, P22626, P62910, P13010, P68363, P14923, P17844, P38646, P15531, P04049, P08238, P0DMV8, P63244, Q04917, P08621, P01116, P19338, P38159	195	2231	16651	1.60752	0.995716	0.0259986	3.25223
GOTERM_BP_FAT	GO:0017038~protein import	12	6.06061	0.00190215	Q9Y4W6, P07900, P08238, P52272, Q3ZCQ8, P62829, P14923, P06493, P09874, Q8N4Q1, Q13263, Q9P2R6	195	334	16651	3.06789	0.996472	0.0267846	3.36611
GOTERM_BP_FAT	GO:0032479~regulation of type I interferon production	7	3.53535	0.00199334	P19474, Q08211, P10809, O00571, P13010, Q15366, Q14258	195	112	16651	5.33686	0.99731	0.0279194	3.52476
GOTERM_BP_FAT	GO:0033043~regulation of organelle organization	26	13.1313	0.00207636	P26368, P46779, P13010, Q9Y230, Q9ULX6, P31946, P09874, Q01081, P61981, Q99832, Q96PK6, P05141, P27348, P62258, P0DMV8, Q04917, O95429, O00165, Q00839, Q9Y265, P09651, P23396, Q13263, P63104, P15056, P01112	195	1158	16651	1.91721	0.997898	0.0289299	3.66899
GOTERM_BP_FAT	GO:0006366~transcription from RNA polymerase II promoter	36	18.1818	0.00218689	P35998, Q13765, P16989, P62306, O00571, Q9Y230, Q9ULX6, P09874, Q01081, Q92841, P62304, Q96PK6, P53999, P11021, O00165, P62263, Q96QR8, Q13263, Q9NR30, Q9Y3F4, P26368, P22626, Q13247, P17844, Q07955, P04049, P16403, Q08945, P67809, P62318, P61964, P19338, Q01130, P38159, Q9P2R6, P01112	195	1831	16651	1.67888	0.998487	0.0303057	3.86068
GOTERM_BP_FAT	GO:0044839~cell cycle G2/M phase transition	9	4.54545	0.00220172	P07437, P07900, Q07666, P62258, P30153, P06493, Q9ULX6, P61981, P68371	195	197	16651	3.90105	0.998552	0.0303666	3.88637
GOTERM_BP_FAT	GO:0032388~positive regulation of intracellular transport	11	5.55556	0.00228855	P07900, P08238, Q07666, P26368, P46779, P14923, P06493, P09874, Q9Y265, Q01081, Q13263	195	292	16651	3.21674	0.998881	0.0314007	4.03668
GOTERM_BP_FAT	GO:0042026~protein refolding	4	2.0202	0.00232252	P07900, P10809, P0DMV8, P08621	195	23	16651	14.8504	0.998989	0.0317134	4.09542
GOTERM_BP_FAT	GO:1903146~regulation of mitophagy	5	2.52525	0.00232925	P26368, P46779, O00165, Q9Y265, Q01081	195	48	16651	8.89476	0.999009	0.0316583	4.10706
GOTERM_BP_FAT	GO:0051053~negative regulation of DNA metabolic process	7	3.53535	0.00237965	P13010, Q9UQE7, P09874, Q00839, P23396, P09651, Q13263	195	116	16651	5.15283	0.999147	0.0321858	4.19415
GOTERM_BP_FAT	GO:0045069~regulation of viral genome replication	6	3.0303	0.00241828	Q96SB4, Q12906, P11940, O00571, P17844, Q13263	195	80	16651	6.40423	0.999239	0.0325519	4.26083
GOTERM_BP_FAT	GO:0070887~cellular response to chemical stimulus	48	24.2424	0.00249863	P35998, P31689, P19474, P52597, P16989, O00571, Q9Y230, P06493, P31943, P09874, P61981, Q92841, Q96PK6, O95831, P14625, O14654, P11021, O95429, O00165, Q00839, P09651, P23396, Q14258, O60506, P15056, P68104, Q16543, Q9Y3F4, P52272, P22626, P39019, P62910, P13010, P68363, P14923, P17844, P38646, P15531, P04049, P08238, P35637, P0DMV8, P63244, Q04917, P08621, P01116, P19338, P38159	195	2702	16651	1.51692	0.999401	0.0334649	4.39943
GOTERM_BP_FAT	GO:0021762~substantia nigra development	5	2.52525	0.0025135	P27348, P62258, P60709, Q04917, P11021	195	49	16651	8.71324	0.999427	0.0335098	4.42504
GOTERM_BP_FAT	GO:1903313~positive regulation of mRNA metabolic process	5	2.52525	0.0025135	P11940, P0DMV8, O43390, P08621, P38159	195	49	16651	8.71324	0.999427	0.0335098	4.42504
GOTERM_BP_FAT	GO:0071426~ribonucleoprotein complex export from nucleus	7	3.53535	0.00259272	Q07955, P26368, P22626, Q13247, P62857, Q01081, Q01130	195	118	16651	5.06549	0.999547	0.0343946	4.56146
GOTERM_BP_FAT	GO:0006351~transcription, DNA-templated	60	30.303	0.0026052	Q12906, Q12905, Q13765, P19474, P16989, O00571, Q9Y230, P31946, Q01081, Q96PK6, Q9Y265, P62263, P23396, Q9BUJ2, P68104, Q00577, Q9Y3F4, P22626, Q13247, P17844, Q01844, Q99729, Q07955, P16403, Q08945, P67809, P62318, P61964, P19338, Q9P2R6, P38159, P35998, Q07666, P62306, P06493, Q9ULX6, P09874, Q92804, Q92841, P62304, P27348, Q9UHX1, P53999, P11021, O00165, Q96QR8, Q14258, Q13263, P62805, O14979,…	195	3605	16651	1.42119	0.999564	0.0344038	4.58294
GOTERM_BP_FAT	GO:0051253~negative regulation of RNA metabolic process	27	13.6364	0.00272436	Q12906, Q13765, P19474, Q07666, P16989, P31946, P09874, P27348, O95429, Q96QR8, P62263, Q13263, O60506, P62805, Q9Y3F4, Q00577, P26368, P22626, Q13247, P13010, P17844, P11940, P16403, P67809, Q01130, P38159, Q9P2R6	195	1247	16651	1.84886	0.999694	0.0357918	4.78773
GOTERM_BP_FAT	GO:0031325~positive regulation of cellular metabolic process	50	25.2525	0.0027286	Q12906, Q12905, Q13765, P16989, O00571, Q9Y230, P10398, Q96PK6, Q15717, O95831, O43390, O95429, P23396, P09651, O60506, P15056, P17844, Q99729, Q07955, P11940, P08238, P10809, P67809, P63244, P61964, P19338, Q9P2R6, P38159, P35998, Q07666, P06493, Q9ULX6, P09874, Q92804, Q99832, Q92841, P07900, P53999, P11021, O00165, Q13263, P62701, P46781, P26368, P04049, P0DMV8, Q04917, P08621, P01116, P01112	195	2861	16651	1.49231	0.999698	0.0356888	4.79501
GOTERM_BP_FAT	GO:1903608~protein localization to cytoplasmic stress granule	3	1.51515	0.00272895	Q08211, P67809, O00571	195	7	16651	36.5956	0.999698	0.0355368	4.79562
GOTERM_BP_FAT	GO:0051248~negative regulation of protein metabolic process	24	12.1212	0.0027824	Q12906, P35998, Q9Y6M1, P31689, P19474, Q00577, Q9Y3F4, P22626, O00571, P30153, Q9NZI8, P31946, P06493, P61981, Q15717, P04049, P08238, P62258, P0DMV8, O43390, P63244, O00425, P23396, O60506	195	1055	16651	1.94252	0.999742	0.036063	4.88734
GOTERM_BP_FAT	GO:0051276~chromosome organization	26	13.1313	0.00282244	O60814, P60709, P30153, O00571, Q9Y230, P06493, Q9ULX6, P09874, Q99832, O95831, Q96PK6, Q08211, Q9UQE7, Q9Y265, Q00839, P09651, Q13263, P62805, Q96SB4, Q00577, P13010, P16403, P0DMV8, P42677, P61964, Q9P2R6	195	1185	16651	1.87353	0.999771	0.0364143	4.956
GOTERM_BP_FAT	GO:0097659~nucleic acid-templated transcription	62	31.3131	0.00283585	Q12906, Q12905, Q13765, P19474, P16989, P30153, O00571, Q9Y230, P31946, Q01081, Q96PK6, Q9Y265, P62263, P23396, Q9BUJ2, P68104, Q00577, Q9Y3F4, P22626, Q13247, P17844, Q01844, Q99729, Q07955, P16403, Q08945, P67809, P62318, Q02878, P61964, P19338, Q9P2R6, P38159, P35998, Q07666, P62306, P06493, Q9ULX6, P09874, Q92804, Q92841, P62304, P27348, Q9UHX1, P53999, P11021, O00165, Q96QR8, Q14258, Q13263,…	195	3771	16651	1.40392	0.99978	0.0364261	4.97898
GOTERM_BP_FAT	GO:0046824~positive regulation of nucleocytoplasmic transport	7	3.53535	0.00306148	P07900, P08238, Q07666, P14923, P06493, P09874, Q13263	195	122	16651	4.89941	0.999888	0.0391021	5.36489
GOTERM_BP_FAT	GO:0031124~mRNA 3'-end processing	6	3.0303	0.00331268	Q07955, P11940, P26368, Q13247, Q01081, Q01130	195	86	16651	5.95742	0.999947	0.0420665	5.79281
GOTERM_BP_FAT	GO:0032205~negative regulation of telomere maintenance	4	2.0202	0.00332341	P13010, P09874, Q00839, P09651	195	26	16651	13.1369	0.999948	0.0420205	5.81105
GOTERM_BP_FAT	GO:0090316~positive regulation of intracellular protein transport	10	5.05051	0.00349493	P07900, P08238, P26368, P46779, P14923, P06493, P09874, Q9Y265, Q01081, Q13263	195	260	16651	3.28422	0.999969	0.0439575	6.10213
GOTERM_BP_FAT	GO:0051222~positive regulation of protein transport	14	7.07071	0.00357955	P07900, P08238, P10809, P52272, P26368, P46779, P63244, P14923, P06493, P09874, Q9Y265, Q01081, P19338, Q13263	195	471	16651	2.53812	0.999976	0.0448098	6.24542
GOTERM_BP_FAT	GO:0051246~regulation of protein metabolic process	45	22.7273	0.00377453	Q12906, P35998, P31689, P19474, Q9Y6M1, Q07666, P16989, P30153, O00571, Q9Y230, Q9ULX6, P06493, P10398, P31946, P61981, Q15717, O95831, P07900, P14625, O43390, P11021, O95429, O00165, O00425, P62263, P23396, P46782, O60506, P46781, P15056, P62701, Q16543, Q00577, Q9Y3F4, P22626, Q9NZI8, P04049, P11940, P08238, P10809, P62258, P0DMV8, P63244, P01116, P01112	195	2538	16651	1.514	0.999987	0.0469989	6.5748
GOTERM_BP_FAT	GO:0080135~regulation of cellular response to stress	16	8.08081	0.0038339	P31689, P16989, P17844, P09874, P07900, P08238, P62258, P0DMV8, P63244, P11021, O95429, P01116, P23396, Q13263, P15056, P01112	195	589	16651	2.31959	0.999989	0.0475226	6.67488
GOTERM_BP_FAT	GO:0032386~regulation of intracellular transport	14	7.07071	0.00405082	P07900, P08238, P26368, Q07666, P46779, P14923, Q9ULX6, P06493, O00165, O95429, P09874, Q9Y265, Q01081, Q13263	195	478	16651	2.50095	0.999994	0.0499402	7.03968
GOTERM_BP_FAT	GO:0051052~regulation of DNA metabolic process	12	6.06061	0.00405228	O95831, P13010, P30153, P06493, Q9UQE7, P09874, Q00839, P23396, P09651, Q13263, Q99832, P01112	195	369	16651	2.7769	0.999994	0.0497514	7.04212
GOTERM_BP_FAT	GO:0006986~response to unfolded protein	8	4.0404	0.00406872	P07900, P31689, P08238, P14625, P10809, P0DMV8, P63244, P11021	195	172	16651	3.97162	0.999994	0.0497432	7.06972
GOTERM_BP_FAT	GO:0071396~cellular response to lipid	15	7.57576	0.00407217	P31689, P52272, P62910, P13010, P17844, Q9Y230, P09874, Q92841, P15531, Q96PK6, O95831, Q04917, P08621, Q00839, P19338	195	535	16651	2.3941	0.999994	0.0495805	7.07551
GOTERM_BP_FAT	GO:0033119~negative regulation of RNA splicing	4	2.0202	0.00411665	P26368, P22626, Q13247, P38159	195	28	16651	12.1985	0.999995	0.049905	7.15012
GOTERM_BP_FAT	GO:0006376~mRNA splice site selection	4	2.0202	0.00455268	Q07955, Q13247, P09234, Q9Y383	195	29	16651	11.7779	0.999999	0.0548315	7.8785
GOTERM_BP_FAT	GO:1903900~regulation of viral life cycle	8	4.0404	0.0047329	Q96SB4, Q12906, P11940, P19474, O00571, P17844, Q14258, Q13263	195	177	16651	3.85942	0.999999	0.0567146	8.17797
GOTERM_BP_FAT	GO:0000723~telomere maintenance	7	3.53535	0.00502744	P0DMV8, P13010, P09874, Q00839, P09651, Q99832, P62805	195	135	16651	4.42762	1	0.0599035	8.66544
GOTERM_BP_FAT	GO:0033157~regulation of intracellular protein transport	12	6.06061	0.00517626	P07900, P08238, P26368, P46779, P14923, P06493, O00165, O95429, P09874, Q9Y265, Q01081, Q13263	195	381	16651	2.68944	1	0.0613798	8.91081
GOTERM_BP_FAT	GO:0006414~translational elongation	7	3.53535	0.00520974	P68104, Q92552, P05387, P49411, Q9Y3B7, P46782, P46781	195	136	16651	4.39506	1	0.0615201	8.96592
GOTERM_BP_FAT	GO:0009206~purine ribonucleoside triphosphate biosynthetic process	5	2.52525	0.00523906	P25705, P09874, P36542, P15531, Q9UJS0	195	60	16651	7.11581	1	0.0616117	9.01416
GOTERM_BP_FAT	GO:0031647~regulation of protein stability	9	4.54545	0.00547725	Q16543, P07900, P19474, P08238, P10809, Q07666, P0DMV8, P01116, Q99832	195	229	16651	3.35593	1	0.0640753	9.40517
GOTERM_BP_FAT	GO:0050686~negative regulation of mRNA processing	4	2.0202	0.00550594	P26368, P22626, Q13247, P38159	195	31	16651	11.018	1	0.0641486	9.45215
GOTERM_BP_FAT	GO:0000086~G2/M transition of mitotic cell cycle	8	4.0404	0.00552396	P07437, P07900, Q07666, P62258, P30153, P06493, P61981, P68371	195	182	16651	3.7534	1	0.0641012	9.48165
GOTERM_BP_FAT	GO:0009145~purine nucleoside triphosphate biosynthetic process	5	2.52525	0.00555654	P25705, P09874, P36542, P15531, Q9UJS0	195	61	16651	6.99916	1	0.0642175	9.53497
GOTERM_BP_FAT	GO:0097193~intrinsic apoptotic signaling pathway	10	5.05051	0.00565746	O95831, P31689, P16989, P0DMV8, O00571, P63244, P17844, P09874, P23396, P01112	195	280	16651	3.04963	1	0.0650953	9.69992
GOTERM_BP_FAT	GO:0033148~positive regulation of intracellular estrogen receptor signaling pathway	3	1.51515	0.00571465	P17844, P09874, Q92841	195	10	16651	25.6169	1	0.06548	9.79329
GOTERM_BP_FAT	GO:1903214~regulation of protein targeting to mitochondrion	6	3.0303	0.0060285	P26368, P46779, O00165, O95429, Q9Y265, Q01081	195	99	16651	5.17514	1	0.0686957	10.304
GOTERM_BP_FAT	GO:0035966~response to topologically incorrect protein	8	4.0404	0.00638503	P07900, P31689, P08238, P14625, P10809, P0DMV8, P63244, P11021	195	187	16651	3.65304	1	0.0723435	10.8808
GOTERM_BP_FAT	GO:0006259~DNA metabolic process	22	11.1111	0.00638583	Q00577, P30153, P13010, Q9Y230, P06493, P09874, Q99832, P15531, O95831, Q96PK6, P10809, Q08945, P0DMV8, Q9UQE7, Q9Y265, Q00839, P23396, P09651, Q14258, Q13263, P01112, P62805	195	999	16651	1.88045	1	0.0720779	10.8821
GOTERM_BP_FAT	GO:0042307~positive regulation of protein import into nucleus	6	3.0303	0.0068277	P07900, P08238, P14923, P06493, P09874, Q13263	195	102	16651	5.02293	1	0.0765955	11.5922
GOTERM_BP_FAT	GO:0006406~mRNA export from nucleus	6	3.0303	0.00710981	Q07955, P26368, P22626, Q13247, Q01081, Q01130	195	103	16651	4.97416	1	0.0793433	12.0427
GOTERM_BP_FAT	GO:0071427~mRNA-containing ribonucleoprotein complex export from nucleus	6	3.0303	0.00710981	Q07955, P26368, P22626, Q13247, Q01081, Q01130	195	103	16651	4.97416	1	0.0793433	12.0427
GOTERM_BP_FAT	GO:0051130~positive regulation of cellular component organization	25	12.6263	0.00731427	P35998, P46779, Q9Y230, P31946, Q9ULX6, P09874, Q01081, P61981, Q99832, P27348, P07900, O00165, O95429, Q9Y265, P23396, P09651, Q13263, P63104, P15056, P26368, P15531, P62258, P63244, Q04917, P01112	195	1210	16651	1.76425	1	0.0812334	12.3679
GOTERM_BP_FAT	GO:0009201~ribonucleoside triphosphate biosynthetic process	5	2.52525	0.00733715	P25705, P09874, P36542, P15531, Q9UJS0	195	66	16651	6.46892	1	0.0811751	12.4042
GOTERM_BP_FAT	GO:0032204~regulation of telomere maintenance	5	2.52525	0.00773335	P13010, P09874, Q00839, P09651, Q99832	195	67	16651	6.37237	1	0.085067	13.0308
GOTERM_BP_FAT	GO:0032200~telomere organization	7	3.53535	0.00779599	P0DMV8, P13010, P09874, Q00839, P09651, Q99832, P62805	195	148	16651	4.0387	1	0.0854131	13.1295
GOTERM_BP_FAT	GO:0009719~response to endogenous stimulus	31	15.6566	0.00796351	P31689, P52597, P06493, P09874, P31943, P61981, Q92841, O95831, Q96PK6, P07900, P14625, O14654, P11021, O95429, Q00839, P09651, P15056, P68104, Q9Y3F4, P52272, Q13247, P62910, P17844, P14923, P63162, P15531, P08238, P10809, Q04917, P08621, P01116	195	1631	16651	1.62298	1	0.0868539	13.3929
GOTERM_BP_FAT	GO:0019079~viral genome replication	6	3.0303	0.00800487	Q96SB4, Q12906, P11940, O00571, Q15366, Q13263	195	106	16651	4.83338	1	0.0869683	13.4578
GOTERM_BP_FAT	GO:0034101~erythrocyte homeostasis	6	3.0303	0.00800487	P08708, P39019, P62753, P62263, P38646, P62847	195	106	16651	4.83338	1	0.0869683	13.4578
GOTERM_BP_FAT	GO:1901700~response to oxygen-containing compound	30	15.1515	0.00836728	Q9Y230, P06493, P09874, P61981, O95831, P07900, P14625, P62906, O14654, P68032, Q00839, Q14258, P23396, P15056, Q13151, P52272, P49411, Q13247, P13010, P62910, P14923, P15531, Q9BRK5, P04049, P08238, P10809, P63244, P08621, P19338, Q01130	195	1567	16651	1.63477	1	0.0904084	14.0246
GOTERM_BP_FAT	GO:0051050~positive regulation of transport	21	10.6061	0.00839827	P52272, P26368, Q07666, P46779, P14923, P06493, P31946, P09874, P61981, Q01081, P07900, P27348, P08238, P10809, P62258, Q04917, P63244, Q9Y265, P19338, Q13263, P63104	195	959	16651	1.86985	1	0.0904012	14.0729
GOTERM_BP_FAT	GO:0051223~regulation of protein transport	18	9.09091	0.00840502	P31689, P52272, P26368, P46779, P14923, P06493, P09874, Q01081, P05141, P07900, P08238, P10809, P63244, O95429, O00165, Q9Y265, P19338, Q13263	195	767	16651	2.00393	1	0.0901453	14.0834
GOTERM_BP_FAT	GO:0032606~type I interferon production	6	3.0303	0.0086433	Q08211, P10809, O00571, P13010, Q15366, Q14258	195	108	16651	4.74387	1	0.0922579	14.454
GOTERM_BP_FAT	GO:0071383~cellular response to steroid hormone stimulus	9	4.54545	0.0086874	Q96PK6, O95831, P31689, P62910, Q04917, P17844, P09874, Q00839, Q92841	195	248	16651	3.09882	1	0.0923774	14.5224
GOTERM_BP_FAT	GO:2001242~regulation of intrinsic apoptotic signaling pathway	7	3.53535	0.00886324	P31689, P16989, P0DMV8, O00571, P63244, P09874, P23396	195	152	16651	3.93242	1	0.0938299	14.7947
GOTERM_BP_FAT	GO:0048525~negative regulation of viral process	6	3.0303	0.00897537	Q96SB4, Q12906, P19474, Q15366, Q14258, Q13263	195	109	16651	4.70035	1	0.0946281	14.9678
GOTERM_BP_FAT	GO:0048857~neural nucleus development	5	2.52525	0.00900561	P27348, P62258, P60709, Q04917, P11021	195	70	16651	6.09927	1	0.0945982	15.0145
GOTERM_BP_FAT	GO:0060249~anatomical structure homeostasis	11	5.55556	0.00957043	Q9Y3F4, P0DMV8, P60709, P13010, P01116, P04264, P09874, Q00839, P09651, Q99832, P62805	195	359	16651	2.6164	1	0.0999	15.8814
GOTERM_BP_FAT	GO:0033160~positive regulation of protein import into nucleus, translocation	3	1.51515	0.00968057	P07900, P08238, P06493	195	13	16651	19.7053	1	0.100643	16.0495
GOTERM_BP_FAT	GO:0098609~cell-cell adhesion	24	12.1212	0.00971349	P62750, P60709, O00571, P83731, P62753, P14923, P31946, Q86W92, P08238, Q9UHX1, P10809, P62258, P62424, P0DMV8, Q02878, P63244, P47914, P11021, P50914, Q9Y265, Q14258, Q8NC51, P15056, P63104	195	1172	16651	1.7486	1	0.100618	16.0996
GOTERM_BP_FAT	GO:0071345~cellular response to cytokine stimulus	17	8.58586	0.00996041	P35998, Q16543, P19474, P16989, P68363, P38646, P08238, P0DMV8, P63244, P11021, P08621, O95429, O00165, P01116, Q14258, O60506, P38159	195	718	16651	2.02176	1	0.102696	16.4751
GOTERM_BP_FAT	GO:0006461~protein complex assembly	28	14.1414	0.0102802	P35998, O60814, P19474, P30153, O00571, P31946, P06493, P09874, O95831, P07900, O00165, O95429, Q9Y265, P23396, Q16795, Q13263, P15056, P62805, Q9Y4W6, P39019, P14923, Q92734, P04049, P16403, P10809, P63244, P38159, P01112	195	1452	16651	1.64663	1	0.105464	16.9589
GOTERM_BP_FAT	GO:0070271~protein complex biogenesis	28	14.1414	0.0102802	P35998, O60814, P19474, P30153, O00571, P31946, P06493, P09874, O95831, P07900, O00165, O95429, Q9Y265, P23396, Q16795, Q13263, P15056, P62805, Q9Y4W6, P39019, P14923, Q92734, P04049, P16403, P10809, P63244, P38159, P01112	195	1452	16651	1.64663	1	0.105464	16.9589
GOTERM_BP_FAT	GO:0006323~DNA packaging	8	4.0404	0.0102806	Q96SB4, O95831, O60814, P16403, P06493, Q9ULX6, Q9Y265, P62805	195	205	16651	3.33228	1	0.105107	16.9595
GOTERM_BP_FAT	GO:0006970~response to osmotic stress	5	2.52525	0.0104072	P07900, P08238, P16989, O00571, P13010	195	73	16651	5.84861	1	0.105974	17.1504
GOTERM_BP_FAT	GO:0045088~regulation of innate immune response	11	5.55556	0.0104264	P35998, P04049, Q16543, P08238, P14625, P10809, P39019, P0DMV8, P01116, P01111, P01112	195	363	16651	2.58757	1	0.105798	17.1792
GOTERM_BP_FAT	GO:0031123~RNA 3'-end processing	6	3.0303	0.0107685	Q07955, P11940, P26368, Q13247, Q01081, Q01130	195	114	16651	4.4942	1	0.108722	17.6927
GOTERM_BP_FAT	GO:0001889~liver development	7	3.53535	0.0108794	Q07955, P62249, P84098, P62910, P01116, P19338, P62847	195	159	16651	3.7593	1	0.109414	17.8584
GOTERM_BP_FAT	GO:0000380~alternative mRNA splicing, via spliceosome	3	1.51515	0.0112081	Q07955, P52272, Q13247	195	14	16651	18.2978	1	0.112166	18.3479
GOTERM_BP_FAT	GO:0034504~protein localization to nucleus	11	5.55556	0.0113619	P07900, P08238, P52272, P62829, P62913, P14923, P06493, P09874, Q13263, Q99832, Q9P2R6	195	369	16651	2.54549	1	0.113244	18.5761
GOTERM_BP_FAT	GO:0080134~regulation of response to stress	27	13.6364	0.0115304	P35998, P31689, P16989, P09874, P07900, P14625, P11021, O95429, P04264, P23396, Q13263, P15056, P08579, Q16543, Q13247, P39019, P17844, P04049, P08238, P10809, P62258, P0DMV8, P63244, P01116, Q15366, P01111, P01112	195	1396	16651	1.65152	1	0.114451	18.8253
GOTERM_BP_FAT	GO:0061008~hepaticobiliary system development	7	3.53535	0.011852	Q07955, P62249, P84098, P62910, P01116, P19338, P62847	195	162	16651	3.68968	1	0.117078	19.2989
GOTERM_BP_FAT	GO:0071407~cellular response to organic cyclic compound	14	7.07071	0.0119371	P31689, P22626, P62910, P17844, Q9Y230, P14923, P09874, Q92841, Q96PK6, O95831, P14625, P08238, Q04917, Q00839	195	547	16651	2.18548	1	0.117483	19.4239
GOTERM_BP_FAT	GO:1900034~regulation of cellular response to heat	5	2.52525	0.0119428	P07900, P08238, P62258, P0DMV8, O95429	195	76	16651	5.61775	1	0.11715	19.4322
GOTERM_BP_FAT	GO:0009205~purine ribonucleoside triphosphate metabolic process	9	4.54545	0.0123918	P0DMV8, P25705, O00483, P09874, P36542, Q16795, P22695, P15531, Q9UJS0	195	264	16651	2.91101	1	0.120905	20.088
GOTERM_BP_FAT	GO:1904872~regulation of telomerase RNA localization to Cajal body	3	1.51515	0.0128341	Q9Y230, Q9Y265, Q99832	195	15	16651	17.0779	1	0.12456	20.7292
GOTERM_BP_FAT	GO:1904874~positive regulation of telomerase RNA localization to Cajal body	3	1.51515	0.0128341	Q9Y230, Q9Y265, Q99832	195	15	16651	17.0779	1	0.12456	20.7292
GOTERM_BP_FAT	GO:0009142~nucleoside triphosphate biosynthetic process	5	2.52525	0.0130432	P25705, P09874, P36542, P15531, Q9UJS0	195	78	16651	5.4737	1	0.126059	21.0306
GOTERM_BP_FAT	GO:0071705~nitrogen compound transport	17	8.58586	0.0131421	Q9Y6M1, Q07666, P26368, P51991, P22626, Q13247, Q9NZI8, Q9ULX6, Q01081, Q07955, P05141, P04049, P62857, O00425, P09651, Q01130, Q9UJS0	195	741	16651	1.95901	1	0.126549	21.1729
GOTERM_BP_FAT	GO:0033135~regulation of peptidyl-serine phosphorylation	6	3.0303	0.0132261	P04049, P63244, O00165, P10398, O95429, P15056	195	120	16651	4.26949	1	0.1269	21.2934
GOTERM_BP_FAT	GO:0030520~intracellular estrogen receptor signaling pathway	4	2.0202	0.0136537	Q96PK6, P17844, P09874, Q92841	195	43	16651	7.94323	1	0.130332	21.9045
GOTERM_BP_FAT	GO:0009199~ribonucleoside triphosphate metabolic process	9	4.54545	0.0139957	P0DMV8, P25705, O00483, P09874, P36542, Q16795, P22695, P15531, Q9UJS0	195	270	16651	2.84632	1	0.132966	22.39
GOTERM_BP_FAT	GO:0009144~purine nucleoside triphosphate metabolic process	9	4.54545	0.0142874	P0DMV8, P25705, O00483, P09874, P36542, Q16795, P22695, P15531, Q9UJS0	195	271	16651	2.83582	1	0.135131	22.802
GOTERM_BP_FAT	GO:0010501~RNA secondary structure unwinding	4	2.0202	0.0145295	Q9NR30, O00571, P17844, Q92841	195	44	16651	7.7627	1	0.136839	23.1422
GOTERM_BP_FAT	GO:0044743~intracellular protein transmembrane import	4	2.0202	0.0145295	Q9Y4W6, P07900, Q3ZCQ8, Q8N4Q1	195	44	16651	7.7627	1	0.136839	23.1422
GOTERM_BP_FAT	GO:0033145~positive regulation of intracellular steroid hormone receptor signaling pathway	3	1.51515	0.0145561	P17844, P09874, Q92841	195	16	16651	16.0106	1	0.136644	23.1795
GOTERM_BP_FAT	GO:0090670~RNA localization to Cajal body	3	1.51515	0.0145561	Q9Y230, Q9Y265, Q99832	195	16	16651	16.0106	1	0.136644	23.1795
GOTERM_BP_FAT	GO:0090671~telomerase RNA localization to Cajal body	3	1.51515	0.0145561	Q9Y230, Q9Y265, Q99832	195	16	16651	16.0106	1	0.136644	23.1795
GOTERM_BP_FAT	GO:0090672~telomerase RNA localization	3	1.51515	0.0145561	Q9Y230, Q9Y265, Q99832	195	16	16651	16.0106	1	0.136644	23.1795
GOTERM_BP_FAT	GO:1904357~negative regulation of telomere maintenance via telomere lengthening	3	1.51515	0.0145561	P09874, Q00839, P09651	195	16	16651	16.0106	1	0.136644	23.1795
GOTERM_BP_FAT	GO:0046822~regulation of nucleocytoplasmic transport	8	4.0404	0.015373	P07900, P08238, Q07666, P14923, P06493, Q9ULX6, P09874, Q13263	195	222	16651	3.07711	1	0.143341	24.3168
GOTERM_BP_FAT	GO:0045104~intermediate filament cytoskeleton organization	4	2.0202	0.0154364	P04049, P02533, P35527, P35908	195	45	16651	7.5902	1	0.143445	24.4043
GOTERM_BP_FAT	GO:0002262~myeloid cell homeostasis	6	3.0303	0.0155433	P08708, P39019, P62753, P62263, P38646, P62847	195	125	16651	4.09871	1	0.143924	24.5517
GOTERM_BP_FAT	GO:1903320~regulation of protein modification by small protein conjugation or removal	9	4.54545	0.0157878	P35998, P07900, P31689, P19474, P08238, P0DMV8, P11021, P06493, P23396	195	276	16651	2.78445	1	0.145581	24.8881
GOTERM_BP_FAT	GO:0010942~positive regulation of cell death	15	7.57576	0.016027	P31689, O00571, P30153, P62753, P31946, P09874, P61981, O95831, P27348, P62258, P10809, Q04917, P63244, P23396, P63104	195	631	16651	2.02987	1	0.14718	25.2157
GOTERM_BP_FAT	GO:0032075~positive regulation of nuclease activity	3	1.51515	0.0163717	P0DMV8, P11021, P23396	195	17	16651	15.0688	1	0.149662	25.6855
GOTERM_BP_FAT	GO:0070935~3'-UTR-mediated mRNA stabilization	3	1.51515	0.0163717	Q15717, Q13151, P16989	195	17	16651	15.0688	1	0.149662	25.6855
GOTERM_BP_FAT	GO:1902187~negative regulation of viral release from host cell	3	1.51515	0.0163717	P19474, Q14258, Q13263	195	17	16651	15.0688	1	0.149662	25.6855
GOTERM_BP_FAT	GO:0045103~intermediate filament-based process	4	2.0202	0.0163746	P04049, P02533, P35527, P35908	195	46	16651	7.4252	1	0.14923	25.6893
GOTERM_BP_FAT	GO:0048872~homeostasis of number of cells	8	4.0404	0.0164785	P08708, P39019, P62753, P01116, Q14157, P62263, P38646, P62847	195	225	16651	3.03608	1	0.149655	25.8304
GOTERM_BP_FAT	GO:0030518~intracellular steroid hormone receptor signaling pathway	6	3.0303	0.0165414	Q96PK6, P31689, Q04917, P17844, P09874, Q92841	195	127	16651	4.03416	1	0.149732	25.9157
GOTERM_BP_FAT	GO:0051291~protein heterooligomerization	6	3.0303	0.0170561	P14923, P31946, O95429, P15056, P01112, P62805	195	128	16651	4.00264	1	0.153587	26.6099
GOTERM_BP_FAT	GO:0006754~ATP biosynthetic process	4	2.0202	0.0173441	P25705, P09874, P36542, Q9UJS0	195	47	16651	7.26721	1	0.155521	26.9956
GOTERM_BP_FAT	GO:1900180~regulation of protein localization to nucleus	8	4.0404	0.0176023	P07900, P08238, P52272, P14923, P06493, P09874, Q13263, Q99832	195	228	16651	2.99613	1	0.157193	27.3398
GOTERM_BP_FAT	GO:0048584~positive regulation of response to stimulus	35	17.6768	0.0182001	P35998, Q07666, P60709, P30153, P06493, P31946, P09874, P61981, Q92841, P07900, P27348, P14625, O14654, O00165, O95429, P04264, Q14258, P23396, Q13263, P63104, P15056, P39019, P17844, P14923, Q92734, P04049, P08238, P10809, P62258, P0DMV8, P63244, Q04917, P01116, P01111, P01112	195	2029	16651	1.47296	1	0.16164	28.1309
GOTERM_BP_FAT	GO:0035304~regulation of protein dephosphorylation	5	2.52525	0.0187854	P08238, P14625, P62258, P30153, P31946	195	87	16651	4.90746	1	0.165934	28.8974
GOTERM_BP_FAT	GO:0033138~positive regulation of peptidyl-serine phosphorylation	5	2.52525	0.020243	P04049, O00165, P10398, O95429, P15056	195	89	16651	4.79718	1	0.177196	30.7732
GOTERM_BP_FAT	GO:0065002~intracellular protein transmembrane transport	4	2.0202	0.0204416	Q9Y4W6, P07900, Q3ZCQ8, Q8N4Q1	195	50	16651	6.83118	1	0.178267	31.0252
GOTERM_BP_FAT	GO:1904356~regulation of telomere maintenance via telomere lengthening	4	2.0202	0.0204416	P09874, Q00839, P09651, Q99832	195	50	16651	6.83118	1	0.178267	31.0252
GOTERM_BP_FAT	GO:0071822~protein complex subunit organization	30	15.1515	0.0208197	P35998, O60814, P19474, P30153, O00571, P06493, P31946, P09874, O95831, P07900, O00165, O95429, Q9Y265, P23396, Q16795, Q13263, P15056, P62805, Q9Y4W6, P39019, P14923, Q92734, P04049, Q92552, P10809, P16403, Q9Y3B7, P63244, P38159, P01112	195	1684	16651	1.52119	1	0.180754	31.5024
GOTERM_BP_FAT	GO:1904589~regulation of protein import	7	3.53535	0.0209193	P07900, P08238, P52272, P14923, P06493, P09874, Q13263	195	184	16651	3.24852	1	0.181021	31.6276
GOTERM_BP_FAT	GO:0050821~protein stabilization	6	3.0303	0.0209582	Q16543, P07900, P08238, P10809, P0DMV8, Q99832	195	135	16651	3.7951	1	0.180808	31.6764
GOTERM_BP_FAT	GO:0043065~positive regulation of apoptotic process	14	7.07071	0.0209786	P31689, O00571, P30153, P62753, P31946, P61981, O95831, P27348, P62258, P10809, Q04917, P63244, P23396, P63104	195	590	16651	2.0262	1	0.180452	31.7021
GOTERM_BP_FAT	GO:1903901~negative regulation of viral life cycle	5	2.52525	0.0209972	Q96SB4, Q12906, P19474, Q14258, Q13263	195	90	16651	4.74387	1	0.180082	31.7253
GOTERM_BP_FAT	GO:0033554~cellular response to stress	33	16.6667	0.0213462	P35998, P31689, P16989, P62306, O00571, Q9Y230, P06493, P09874, Q96PK6, O95831, P07900, P14625, P11021, O95429, Q9Y265, Q9UQE7, Q14258, P23396, Q13263, P15056, P62805, Q16543, P13010, P17844, Q9NZI8, P08238, Q08945, P62258, P0DMV8, P63244, P01116, O43852, P01112	195	1906	16651	1.47842	1	0.182295	32.1618
GOTERM_BP_FAT	GO:0006281~DNA repair	13	6.56566	0.0213732	P13010, Q9Y230, P06493, P09874, Q96PK6, Q08945, P0DMV8, Q9Y265, Q9UQE7, P23396, Q14258, Q13263, P62805	195	529	16651	2.09842	1	0.181988	32.1954
GOTERM_BP_FAT	GO:0045089~positive regulation of innate immune response	9	4.54545	0.0217224	P35998, P04049, P14625, P10809, P39019, P0DMV8, P01116, P01111, P01112	195	293	16651	2.62289	1	0.184177	32.6292
GOTERM_BP_FAT	GO:0043068~positive regulation of programmed cell death	14	7.07071	0.0222951	P31689, O00571, P30153, P62753, P31946, P61981, O95831, P27348, P62258, P10809, Q04917, P63244, P23396, P63104	195	595	16651	2.00917	1	0.188065	33.3349
GOTERM_BP_FAT	GO:0009141~nucleoside triphosphate metabolic process	9	4.54545	0.0224617	P0DMV8, P25705, O00483, P09874, P36542, Q16795, P22695, P15531, Q9UJS0	195	295	16651	2.60511	1	0.188814	33.539
GOTERM_BP_FAT	GO:0046034~ATP metabolic process	8	4.0404	0.0225677	P0DMV8, P25705, O00483, P09874, P36542, Q16795, P22695, Q9UJS0	195	240	16651	2.84632	1	0.189096	33.6684
GOTERM_BP_FAT	GO:0048641~regulation of skeletal muscle tissue development	4	2.0202	0.0226645	Q13765, P16989, P17844, Q92841	195	52	16651	6.56844	1	0.189307	33.7865
GOTERM_BP_FAT	GO:0045041~protein import into mitochondrial intermembrane space	2	1.0101	0.0231669	Q9Y4W6, Q8N4Q1	195	2	16651	85.3897	1	0.19258	34.3959
GOTERM_BP_FAT	GO:0090367~negative regulation of mRNA modification	2	1.0101	0.0231669	O95429, O60506	195	2	16651	85.3897	1	0.19258	34.3959
GOTERM_BP_FAT	GO:1903321~negative regulation of protein modification by small protein conjugation or removal	6	3.0303	0.0234296	P35998, P31689, P19474, P0DMV8, P06493, P23396	195	139	16651	3.68589	1	0.194025	34.7125
GOTERM_BP_FAT	GO:0002758~innate immune response-activating signal transduction	8	4.0404	0.0239034	P35998, P04049, P14625, P10809, P0DMV8, P01116, P01111, P01112	195	243	16651	2.81118	1	0.197036	35.2798
GOTERM_BP_FAT	GO:0033158~regulation of protein import into nucleus, translocation	3	1.51515	0.0245231	P07900, P08238, P06493	195	21	16651	12.1985	1	0.2011	36.0148
GOTERM_BP_FAT	GO:0044770~cell cycle phase transition	13	6.56566	0.0252091	P35998, P07437, Q07666, O00571, P83731, P30153, P62753, P06493, Q9ULX6, P61981, P68371, P07900, P62258	195	542	16651	2.04809	1	0.205608	36.8191
GOTERM_BP_FAT	GO:0045893~positive regulation of transcription, DNA-templated	25	12.6263	0.0258367	Q12906, P35998, Q12905, Q13765, O00571, Q9Y230, Q9ULX6, P09874, Q92804, Q92841, Q96PK6, P53999, P11021, O00165, Q13263, P17844, Q99729, P04049, P67809, Q04917, P19338, P61964, P01112, P38159, Q9P2R6	195	1355	16651	1.57546	1	0.209642	37.5467
GOTERM_BP_FAT	GO:1903508~positive regulation of nucleic acid-templated transcription	25	12.6263	0.0258367	Q12906, P35998, Q12905, Q13765, O00571, Q9Y230, Q9ULX6, P09874, Q92804, Q92841, Q96PK6, P53999, P11021, O00165, Q13263, P17844, Q99729, P04049, P67809, Q04917, P19338, P61964, P01112, P38159, Q9P2R6	195	1355	16651	1.57546	1	0.209642	37.5467
GOTERM_BP_FAT	GO:0048545~response to steroid hormone	11	5.55556	0.0263372	Q96PK6, O95831, P31689, P10809, P62910, Q04917, P17844, P01116, P09874, Q00839, Q92841	195	422	16651	2.2258	1	0.212714	38.1213
GOTERM_BP_FAT	GO:1903506~regulation of nucleic acid-templated transcription	55	27.7778	0.0266131	Q12906, Q12905, Q13765, P19474, P16989, P30153, O00571, Q9Y230, P31946, Q96PK6, Q9Y265, P62263, P23396, Q9BUJ2, P68104, Q00577, Q9Y3F4, P22626, P17844, Q01844, Q99729, P16403, Q08945, P67809, P35637, Q02878, P61964, P19338, Q9P2R6, P38159, P35998, Q07666, P06493, Q9ULX6, P09874, Q92804, Q92841, P27348, Q9UHX1, P53999, P11021, O00165, Q96QR8, Q14258, Q13263, P62805, O14979, P13010, P14923, P04049,…	195	3624	16651	1.29593	1	0.214139	38.4358
GOTERM_BP_FAT	GO:0042451~purine nucleoside biosynthetic process	5	2.52525	0.0267587	P25705, P09874, P36542, P15531, Q9UJS0	195	97	16651	4.40153	1	0.214617	38.6012
GOTERM_BP_FAT	GO:0046129~purine ribonucleoside biosynthetic process	5	2.52525	0.0267587	P25705, P09874, P36542, P15531, Q9UJS0	195	97	16651	4.40153	1	0.214617	38.6012
GOTERM_BP_FAT	GO:0045109~intermediate filament organization	3	1.51515	0.0267718	P02533, P35527, P35908	195	22	16651	11.6441	1	0.214143	38.6161
GOTERM_BP_FAT	GO:0007010~cytoskeleton organization	22	11.1111	0.0278177	P07437, P35527, P60709, P30153, P68363, P14923, P06493, P68371, Q96PK6, P04049, P14625, Q9BVA1, P02533, P68032, P35908, O95429, O00165, P01116, P23396, Q9BUF5, P01112, P15056	195	1153	16651	1.62929	1	0.221028	39.7917
GOTERM_BP_FAT	GO:0002218~activation of innate immune response	8	4.0404	0.0278324	P35998, P04049, P14625, P10809, P0DMV8, P01116, P01111, P01112	195	251	16651	2.72159	1	0.220553	39.808
GOTERM_BP_FAT	GO:0033993~response to lipid	19	9.59596	0.0278568	Q13151, P31689, P52272, P62910, P13010, P17844, Q9Y230, P09874, Q92841, P15531, O95831, Q96PK6, P10809, Q04917, P08621, P01116, Q00839, Q14258, P19338	195	946	16651	1.71502	1	0.220149	39.8352
GOTERM_BP_FAT	GO:0050792~regulation of viral process	10	5.05051	0.0283773	Q96SB4, Q12906, P08579, P11940, P19474, O00571, P17844, Q15366, Q14258, Q13263	195	367	16651	2.3267	1	0.223234	40.4119
GOTERM_BP_FAT	GO:0030901~midbrain development	5	2.52525	0.0285619	P27348, P62258, P60709, Q04917, P11021	195	99	16651	4.31261	1	0.223947	40.6152
GOTERM_BP_FAT	GO:0009967~positive regulation of signal transduction	26	13.1313	0.0288193	P35998, Q07666, P30153, P31946, P06493, P09874, P61981, Q92841, P27348, O14654, O00165, O95429, P23396, Q14258, P63104, P15056, P17844, P14923, Q92734, P04049, P62258, P0DMV8, P63244, Q04917, P01116, P01112	195	1441	16651	1.54069	1	0.225161	40.8975
GOTERM_BP_FAT	GO:0009651~response to salt stress	3	1.51515	0.0291003	P07900, P08238, P13010	195	23	16651	11.1378	1	0.22653	41.2043
GOTERM_BP_FAT	GO:0050685~positive regulation of mRNA processing	3	1.51515	0.0291003	P0DMV8, P08621, P38159	195	23	16651	11.1378	1	0.22653	41.2043
GOTERM_BP_FAT	GO:2001141~regulation of RNA biosynthetic process	55	27.7778	0.0291682	Q12906, Q12905, Q13765, P19474, P16989, P30153, O00571, Q9Y230, P31946, Q96PK6, Q9Y265, P62263, P23396, Q9BUJ2, P68104, Q00577, Q9Y3F4, P22626, P17844, Q01844, Q99729, P16403, Q08945, P67809, P35637, Q02878, P61964, P19338, Q9P2R6, P38159, P35998, Q07666, P06493, Q9ULX6, P09874, Q92804, Q92841, P27348, Q9UHX1, P53999, P11021, O00165, Q96QR8, Q14258, Q13263, P62805, O14979, P13010, P14923, P04049,…	195	3643	16651	1.28917	1	0.226418	41.2782
GOTERM_BP_FAT	GO:0031396~regulation of protein ubiquitination	8	4.0404	0.0294901	P35998, P07900, P31689, P08238, P0DMV8, P11021, P06493, P23396	195	254	16651	2.68944	1	0.228056	41.6274
GOTERM_BP_FAT	GO:1902680~positive regulation of RNA biosynthetic process	25	12.6263	0.0300396	Q12906, P35998, Q12905, Q13765, O00571, Q9Y230, Q9ULX6, P09874, Q92804, Q92841, Q96PK6, P53999, P11021, O00165, Q13263, P17844, Q99729, P04049, P67809, Q04917, P19338, P61964, P01112, P38159, Q9P2R6	195	1375	16651	1.55254	1	0.231238	42.2189
GOTERM_BP_FAT	GO:0071806~protein transmembrane transport	4	2.0202	0.0300905	Q9Y4W6, P07900, Q3ZCQ8, Q8N4Q1	195	58	16651	5.88895	1	0.230999	42.2735
GOTERM_BP_FAT	GO:1903047~mitotic cell cycle process	18	9.09091	0.030264	P35998, P07437, Q07666, O00571, P30153, P83731, P62753, P06493, Q9ULX6, P61981, P68371, P07900, P62258, Q9UQE7, Q9Y265, P23396, Q01130, P01112	195	887	16651	1.73282	1	0.231594	42.4588
GOTERM_BP_FAT	GO:0043281~regulation of cysteine-type endopeptidase activity involved in apoptotic process	7	3.53535	0.0311312	O95831, P04049, P10809, P62258, O00571, P63244, P23396	195	202	16651	2.95905	1	0.236869	43.3772
GOTERM_BP_FAT	GO:0043523~regulation of neuron apoptotic process	7	3.53535	0.0318088	O95831, P08238, P10809, P01116, P09874, P15056, P01112	195	203	16651	2.94447	1	0.240817	44.0852
GOTERM_BP_FAT	GO:0034097~response to cytokine	17	8.58586	0.0322231	P35998, Q16543, P19474, P16989, P68363, P38646, P08238, P0DMV8, P63244, P11021, P08621, O95429, O00165, P01116, Q14258, O60506, P38159	195	826	16651	1.75742	1	0.242975	44.5139
GOTERM_BP_FAT	GO:0001649~osteoblast differentiation	7	3.53535	0.0337244	P35998, Q9NR30, Q08211, P63244, Q00839, P38159, O60506	195	206	16651	2.90159	1	0.252275	46.0417
GOTERM_BP_FAT	GO:0000470~maturation of LSU-rRNA	3	1.51515	0.0339883	P18124, P62424, P62906	195	25	16651	10.2468	1	0.253381	46.3061
GOTERM_BP_FAT	GO:0010833~telomere maintenance via telomere lengthening	4	2.0202	0.0342271	P09874, Q00839, P09651, Q99832	195	61	16651	5.59933	1	0.254316	46.5443
GOTERM_BP_FAT	GO:0002223~stimulatory C-type lectin receptor signaling pathway	5	2.52525	0.0343972	P35998, P04049, P01116, P01111, P01112	195	105	16651	4.06618	1	0.2548	46.7134
GOTERM_BP_FAT	GO:0090365~regulation of mRNA modification	2	1.0101	0.0345493	O95429, O60506	195	3	16651	56.9265	1	0.255164	46.8641
GOTERM_BP_FAT	GO:0002220~innate immune response activating cell surface receptor signaling pathway	5	2.52525	0.0364851	P35998, P04049, P01116, P01111, P01112	195	107	16651	3.99017	1	0.266942	48.7479
GOTERM_BP_FAT	GO:0032069~regulation of nuclease activity	3	1.51515	0.0365438	P0DMV8, P11021, P23396	195	26	16651	9.85266	1	0.266674	48.8039
GOTERM_BP_FAT	GO:0045944~positive regulation of transcription from RNA polymerase II promoter	20	10.101	0.0369807	P35998, Q13765, O00571, P17844, Q9Y230, Q9ULX6, P09874, Q92841, Q96PK6, P04049, P67809, P53999, P11021, O00165, P61964, P19338, Q13263, Q9P2R6, P38159, P01112	195	1048	16651	1.62958	1	0.268798	49.2199
GOTERM_BP_FAT	GO:0044772~mitotic cell cycle phase transition	12	6.06061	0.0373201	P07437, P35998, P07900, Q07666, P62258, O00571, P30153, P83731, P62753, P06493, P61981, P68371	195	511	16651	2.00524	1	0.270292	49.5408
GOTERM_BP_FAT	GO:0043901~negative regulation of multi-organism process	6	3.0303	0.037699	Q96SB4, Q12906, P19474, Q15366, Q14258, Q13263	195	158	16651	3.24265	1	0.272023	49.8967
GOTERM_BP_FAT	GO:0010506~regulation of autophagy	8	4.0404	0.0384777	P68104, P19474, P26368, P46779, P08621, O00165, Q9Y265, Q01081	195	269	16651	2.53947	1	0.276224	50.6209
GOTERM_BP_FAT	GO:0051402~neuron apoptotic process	7	3.53535	0.0387754	O95831, P08238, P10809, P01116, P09874, P15056, P01112	195	213	16651	2.80624	1	0.277417	50.8951
GOTERM_BP_FAT	GO:0071470~cellular response to osmotic stress	3	1.51515	0.0391707	P16989, O00571, P13010	195	27	16651	9.48775	1	0.279201	51.257
GOTERM_BP_FAT	GO:0043903~regulation of symbiosis, encompassing mutualism through parasitism	10	5.05051	0.039769	Q96SB4, Q12906, P08579, P11940, P19474, O00571, P17844, Q15366, Q14258, Q13263	195	391	16651	2.18388	1	0.282213	51.8
GOTERM_BP_FAT	GO:1901214~regulation of neuron death	8	4.0404	0.0401677	O95831, P08238, P10809, P63244, P01116, P09874, P15056, P01112	195	272	16651	2.51146	1	0.283986	52.1587
GOTERM_BP_FAT	GO:0035303~regulation of dephosphorylation	6	3.0303	0.0403936	P08238, P14625, P62258, P30153, P31946, O95429	195	161	16651	3.18223	1	0.2847	52.3607
GOTERM_BP_FAT	GO:0008334~histone mRNA metabolic process	3	1.51515	0.0418672	P62318, P62306, P62304	195	28	16651	9.1489	1	0.292906	53.6593
GOTERM_BP_FAT	GO:0001817~regulation of cytokine production	13	6.56566	0.041955	P19474, Q9Y6M1, P13010, O00571, Q9NZI8, Q08211, P10809, P0DMV8, O00425, Q15366, Q14258, P19338, P01112	195	586	16651	1.89431	1	0.292762	53.7356
GOTERM_BP_FAT	GO:0071353~cellular response to interleukin-4	3	1.51515	0.0446312	P08238, P68363, P11021	195	29	16651	8.83342	1	0.307877	56.0055
GOTERM_BP_FAT	GO:0016202~regulation of striated muscle tissue development	5	2.52525	0.0455546	Q13765, P16989, P17844, P06493, Q92841	195	115	16651	3.7126	1	0.312551	56.7639
GOTERM_BP_FAT	GO:1904044~response to aldosterone	2	1.0101	0.0457997	O95831, P09874	195	4	16651	42.6949	1	0.31327	56.9632
GOTERM_BP_FAT	GO:0032270~positive regulation of cellular protein metabolic process	25	12.6263	0.0461192	P35998, Q07666, P16989, O00571, Q9Y230, Q9ULX6, P06493, P10398, Q15717, O95831, P04049, P11940, P08238, P10809, P63244, P11021, O95429, O00165, P01116, P23396, P62701, P01112, P15056, O60506, P46781	195	1436	16651	1.48659	1	0.314412	57.2216
GOTERM_BP_FAT	GO:0071495~cellular response to endogenous stimulus	22	11.1111	0.0465851	P68104, P31689, P52597, Q9Y3F4, P52272, P62910, P17844, P14923, P31943, P09874, P61981, Q92841, O95831, Q96PK6, P14625, O14654, Q04917, P11021, P08621, O95429, Q00839, P09651	195	1220	16651	1.53982	1	0.316384	57.5958
GOTERM_BP_FAT	GO:0009167~purine ribonucleoside monophosphate metabolic process	8	4.0404	0.0467632	P0DMV8, P25705, O00483, P09874, P36542, Q16795, P22695, Q9UJS0	195	281	16651	2.43102	1	0.316702	57.738
GOTERM_BP_FAT	GO:0038093~Fc receptor signaling pathway	7	3.53535	0.0467637	P35998, P07900, P08238, P60709, P01116, P01111, P01112	195	223	16651	2.6804	1	0.316009	57.7385
GOTERM_BP_FAT	GO:0042455~ribonucleoside biosynthetic process	5	2.52525	0.046769	P25705, P09874, P36542, P15531, Q9UJS0	195	116	16651	3.68059	1	0.315346	57.7427
GOTERM_BP_FAT	GO:0009126~purine nucleoside monophosphate metabolic process	8	4.0404	0.0474555	P0DMV8, P25705, O00483, P09874, P36542, Q16795, P22695, Q9UJS0	195	282	16651	2.4224	1	0.318539	58.2866
GOTERM_BP_FAT	GO:0033146~regulation of intracellular estrogen receptor signaling pathway	3	1.51515	0.0474609	P17844, P09874, Q92841	195	30	16651	8.53897	1	0.317876	58.2908
GOTERM_BP_FAT	GO:1900101~regulation of endoplasmic reticulum unfolded protein response	3	1.51515	0.0474609	P0DMV8, P63244, P11021	195	30	16651	8.53897	1	0.317876	58.2908
GOTERM_BP_FAT	GO:0002253~activation of immune response	12	6.06061	0.0479976	P35998, P04049, P07900, P08238, P14625, P10809, P0DMV8, P60709, P01116, P04264, P01111, P01112	195	533	16651	1.92247	1	0.320199	58.7115
GOTERM_BP_FAT	GO:0048634~regulation of muscle organ development	5	2.52525	0.0480014	Q13765, P16989, P17844, P06493, Q92841	195	117	16651	3.64913	1	0.319527	58.7145
GOTERM_BP_FAT	GO:0006606~protein import into nucleus	8	4.0404	0.0487949	P07900, P08238, P62829, P14923, P06493, P09874, Q13263, Q9P2R6	195	284	16651	2.40534	1	0.323256	59.3289
GOTERM_BP_FAT	GO:0044744~protein targeting to nucleus	8	4.0404	0.0487949	P07900, P08238, P62829, P14923, P06493, P09874, Q13263, Q9P2R6	195	284	16651	2.40534	1	0.323256	59.3289
GOTERM_BP_FAT	GO:1902593~single-organism nuclear import	8	4.0404	0.0487949	P07900, P08238, P62829, P14923, P06493, P09874, Q13263, Q9P2R6	195	284	16651	2.40534	1	0.323256	59.3289
GOTERM_BP_FAT	GO:1901861~regulation of muscle tissue development	5	2.52525	0.0492517	Q13765, P16989, P17844, P06493, Q92841	195	118	16651	3.61821	1	0.325091	59.6788
GOTERM_BP_FAT	GO:0006355~regulation of transcription, DNA-templated	53	26.7677	0.049828	Q12906, Q12905, Q13765, P19474, P16989, P30153, O00571, Q9Y230, P31946, Q96PK6, Q9Y265, P62263, P23396, Q9BUJ2, P68104, Q00577, Q9Y3F4, P22626, P17844, Q01844, Q99729, P16403, Q08945, P67809, Q02878, P61964, P19338, Q9P2R6, P38159, P35998, Q07666, P06493, Q9ULX6, P09874, Q92804, Q92841, P27348, Q9UHX1, P53999, P11021, O00165, Q96QR8, Q14258, Q13263, P62805, O14979, P13010, P14923, P04049, P0DMV8,…	195	3602	16651	1.25643	1	0.327569	60.1161
