# Supplementary material for: Decoding the full picture of Raf1 function based on its interacting proteins
Source: Oncotarget. 2017 Jul 18;8(40):68329–37. doi: 10.18632/oncotarget.19353 (PMC5620260; doi:10.18632/oncotarget.19353)
Supplement: Supplementary file 6 [file oncotarget-08-68329-s006.xlsx]

## Sheet: 198cc
Supplementary Table 5: Gene ontology analysis (cellular compartment) of Raf1 interacting proteins
Category	Term	Count	%	PValue	Genes	List Total	Pop Hits	Pop Total	Fold Enrichment	Bonferroni	Benjamini	FDR
GOTERM_CC_FAT	GO:1990904~ribonucleoprotein complex	98	49.4949	2.18057e-70	Q12906, P07437, Q12905, P36578, P19474, P52597, P62750, P16989, O00571, P27635, P62753, Q9Y230, Q01081, Q96PK6, Q15717, P62269, P61247, O43390, P62266, P62857, P47914, Q00839, P23396, Q9BUJ2, P62263, P62851, O60506, P08579, Q13151, P22626, P39019, P17844, Q99729, P11940, P67809, Q02878, P63244, P38159, P35998, Q9Y383, P62306, P30050, P62304, P62249, P84098, P62906, P62241, P62244, P62701, P05387,…	198	782	14505	9.18062	9.11477e-68	9.11477e-68	3.06094e-67
GOTERM_CC_FAT	GO:0030529~intracellular ribonucleoprotein complex	97	48.9899	3.67531e-69	Q12906, Q12905, P07437, P19474, P36578, P52597, P62750, P16989, P60709, O00571, Q9Y230, P62753, P27635, P31943, P62273, Q01081, P31942, Q96PK6, P62899, Q08211, P62424, P62269, P62857, P62266, O43390, P61247, P62829, P47914, Q00839, P62263, Q9BUJ2, P23396, P09651, P62851, O60506, P08579, Q13151, Q13310, P22626, P39019, P62910, P17844, P62913, Q99729, Q07955, P83881, P11940, P62316, P35637, P67809,…	198	781	14505	9.09857	1.53628e-66	7.68139e-67	5.15917e-66
GOTERM_CC_FAT	GO:0022626~cytosolic ribosome	46	23.2323	6.38773e-53	P36578, P18124, P46777, P62750, P46779, O00571, P27635, P62753, P62273, P30050, P62249, P62899, P62424, P62269, P84098, P62857, P61247, P62906, P62266, P62241, P62829, P47914, P62244, P62263, P23396, P46782, P62851, P62701, P46781, P60866, P05387, P39019, P83731, P62910, P62913, P25398, P83881, P08708, P62917, Q02878, P42677, P50914, P18077, P26373, Q9Y3U8, P62847	198	126	14505	26.7448	2.67007e-50	8.90023e-51	8.96669e-50
GOTERM_CC_FAT	GO:0044391~ribosomal subunit	48	24.2424	1.926e-48	P36578, P18124, P46777, P62750, P46779, O00571, P27635, P62753, P62273, P30050, P62249, P62899, P62424, P62269, P84098, P62857, P62906, P61247, P62266, P62241, P62829, P47914, P62244, P62263, P23396, P46782, P62851, P62701, P46781, P60866, P05387, P39019, P83731, P62910, P62913, P25398, P83881, P08708, P62917, Q9Y3B7, Q02878, P63244, P42677, P50914, P18077, P26373, Q9Y3U8, P62847	198	176	14505	19.9793	8.05067e-46	2.01267e-46	2.7036e-45
GOTERM_CC_FAT	GO:0005840~ribosome	49	24.7475	7.41824e-42	P36578, P18124, P46777, P62750, P46779, O00571, P62753, P27635, P62273, P30050, P62249, P62899, P62424, P62269, P84098, P62857, P62266, P61247, P62906, P62241, P62829, P47914, P62244, P62263, P23396, P62851, P46782, P62701, P46781, P60866, P05387, P39019, P83731, P62910, P62913, P25398, P83881, P08708, Q92552, P62917, Q9Y3B7, Q02878, P63244, P42677, P50914, P18077, Q9Y3U8, P26373, P62847	198	252	14505	14.2445	3.10082e-39	6.20165e-40	1.04133e-38
GOTERM_CC_FAT	GO:0044445~cytosolic part	48	24.2424	1.4635e-41	P35998, P36578, P18124, P46777, P62750, P46779, O00571, P27635, P62753, P62273, Q99832, P30050, P62249, P62899, P62424, P62269, P84098, P62857, P62906, P61247, P62266, P62241, P62829, P47914, P62244, P62263, P23396, P46782, P62851, P62701, P46781, P60866, P05387, P39019, P83731, P62910, P62913, P25398, P83881, P08708, P62917, Q02878, P42677, P50914, P18077, P26373, Q9Y3U8, P62847	198	240	14505	14.6515	6.11744e-39	1.01957e-39	2.05438e-38
GOTERM_CC_FAT	GO:0022627~cytosolic small ribosomal subunit	22	11.1111	1.90038e-27	P60866, P39019, O00571, P62753, P25398, P62273, P08708, P62249, P62269, P61247, P62266, P62857, P62241, P42677, P62244, P23396, P62263, P62851, P46782, P62701, P62847, P46781	198	47	14505	34.2908	7.9436e-25	1.1348e-25	2.66764e-24
GOTERM_CC_FAT	GO:0022625~cytosolic large ribosomal subunit	24	12.1212	3.09903e-26	P36578, P18124, P05387, P46777, P62750, P46779, P83731, P62910, P62913, P27635, P30050, P83881, P62899, P62424, P84098, P62917, P62906, Q02878, P62829, P47914, P50914, P18077, Q9Y3U8, P26373	198	70	14505	25.1169	1.29539e-23	1.61924e-24	4.35023e-23
GOTERM_CC_FAT	GO:0070062~extracellular exosome	103	52.0202	7.63704e-25	Q07065, P07437, Q13765, P36578, P62750, Q8IXI1, P35527, O00571, Q9Y230, O00483, Q96IX5, P13645, P62269, P02533, P61247, P62857, P23396, P62263, P22695, P62851, P68104, Q16543, P49411, P22626, P39019, P17844, Q92734, P11940, P08238, P62258, P67809, P63244, Q8NC51, P38159, P53007, Q13451, Q99832, P62304, P30050, P62249, P27348, P14625, P53999, P68032, P62906, P62241, P11021, P62244, P63104, P62701,…	198	2799	14505	2.6958	3.19228e-22	3.54698e-23	1.07204e-21
GOTERM_CC_FAT	GO:1903561~extracellular vesicle	103	52.0202	1.14405e-24	Q07065, P07437, Q13765, P36578, P62750, Q8IXI1, P35527, O00571, Q9Y230, O00483, Q96IX5, P13645, P62269, P02533, P61247, P62857, P23396, P62263, P22695, P62851, P68104, Q16543, P49411, P22626, P39019, P17844, Q92734, P11940, P08238, P62258, P67809, P63244, Q8NC51, P38159, P53007, Q13451, Q99832, P62304, P30050, P62249, P27348, P14625, P53999, P68032, P62906, P62241, P11021, P62244, P63104, P62701,…	198	2813	14505	2.68238	4.78214e-22	4.78214e-23	1.60595e-21
GOTERM_CC_FAT	GO:0043230~extracellular organelle	103	52.0202	1.17744e-24	Q07065, P07437, Q13765, P36578, P62750, Q8IXI1, P35527, O00571, Q9Y230, O00483, Q96IX5, P13645, P62269, P02533, P61247, P62857, P23396, P62263, P22695, P62851, P68104, Q16543, P49411, P22626, P39019, P17844, Q92734, P11940, P08238, P62258, P67809, P63244, Q8NC51, P38159, P53007, Q13451, Q99832, P62304, P30050, P62249, P27348, P14625, P53999, P68032, P62906, P62241, P11021, P62244, P63104, P62701,…	198	2814	14505	2.68143	4.92168e-22	4.47426e-23	1.65281e-21
GOTERM_CC_FAT	GO:0015935~small ribosomal subunit	23	11.6162	1.73217e-24	P60866, P39019, O00571, P62753, P25398, P62273, P08708, P62249, P62269, P61247, P62266, P62857, P63244, P62241, P42677, P62244, P23396, P62263, P62851, P46782, P62701, P62847, P46781	198	71	14505	23.7313	7.24045e-22	6.03371e-23	2.43151e-21
GOTERM_CC_FAT	GO:0015934~large ribosomal subunit	25	12.6263	4.15842e-23	P36578, P18124, P05387, P46777, P62750, P46779, P83731, P62910, P27635, P62913, P30050, P83881, P62899, P62424, P84098, P62917, Q9Y3B7, P62906, Q02878, P62829, P47914, P50914, P18077, P26373, Q9Y3U8	198	105	14505	17.4423	1.73822e-20	1.33709e-21	5.83733e-20
GOTERM_CC_FAT	GO:0005912~adherens junction	51	25.7576	4.80517e-23	P36578, P18124, P46777, P62750, P60709, O00571, P31946, P62273, P61981, P30050, P62249, P27348, P62899, P14625, Q9UHX1, P62424, P62269, P84098, P68032, P62906, P61247, P62241, P62829, P47914, P11021, Q9Y265, P62263, Q14258, P23396, P46782, P62701, P46781, P63104, P05387, P39019, P83731, P14923, Q86W92, P38646, P08708, P11940, P08238, P62258, P0DMV8, P62917, Q02878, P63244, P50914, P01116, Q15366,…	198	697	14505	5.36031	2.00856e-20	1.43469e-21	6.7452e-20
GOTERM_CC_FAT	GO:0005925~focal adhesion	40	20.202	7.10084e-23	P36578, P18124, P46777, P60709, P31946, P62273, P61981, P30050, P62249, P27348, P62899, P14625, P62424, P62269, P84098, P62906, P68032, P61247, P62241, P62829, P11021, P62263, P23396, P46782, P62701, P46781, P63104, P05387, P39019, P14923, Q86W92, P38646, P08708, P11940, P62258, P0DMV8, P62917, Q02878, P01116, Q15366	198	395	14505	7.41849	2.96815e-20	1.97877e-21	9.96772e-20
GOTERM_CC_FAT	GO:0005924~cell-substrate adherens junction	40	20.202	9.36182e-23	P36578, P18124, P46777, P60709, P31946, P62273, P61981, P30050, P62249, P27348, P62899, P14625, P62424, P62269, P84098, P62906, P68032, P61247, P62241, P62829, P11021, P62263, P23396, P46782, P62701, P46781, P63104, P05387, P39019, P14923, Q86W92, P38646, P08708, P11940, P62258, P0DMV8, P62917, Q02878, P01116, Q15366	198	398	14505	7.36257	3.91324e-20	2.44577e-21	1.31415e-19
GOTERM_CC_FAT	GO:0030055~cell-substrate junction	40	20.202	1.34825e-22	P36578, P18124, P46777, P60709, P31946, P62273, P61981, P30050, P62249, P27348, P62899, P14625, P62424, P62269, P84098, P62906, P68032, P61247, P62241, P62829, P11021, P62263, P23396, P46782, P62701, P46781, P63104, P05387, P39019, P14923, Q86W92, P38646, P08708, P11940, P62258, P0DMV8, P62917, Q02878, P01116, Q15366	198	402	14505	7.28931	5.63568e-20	3.31511e-21	1.89259e-19
GOTERM_CC_FAT	GO:0070161~anchoring junction	51	25.7576	1.39632e-22	P36578, P18124, P46777, P62750, P60709, O00571, P31946, P62273, P61981, P30050, P62249, P27348, P62899, P14625, Q9UHX1, P62424, P62269, P84098, P68032, P62906, P61247, P62241, P62829, P47914, P11021, Q9Y265, P62263, Q14258, P23396, P46782, P62701, P46781, P63104, P05387, P39019, P83731, P14923, Q86W92, P38646, P08708, P11940, P08238, P62258, P0DMV8, P62917, Q02878, P63244, P50914, P01116, Q15366,…	198	714	14505	5.23268	5.83662e-20	3.24256e-21	1.96007e-19
GOTERM_CC_FAT	GO:0005681~spliceosomal complex	28	14.1414	7.91176e-21	O14979, P08579, P52597, P52272, P26368, P22626, P51991, Q9Y383, P62306, P09234, P17844, P31943, Q01081, P63162, P31942, P62304, Q07955, P11940, P62316, P67809, P62318, O43390, P08621, Q00839, P09651, Q01130, O60506, P38159	198	179	14505	11.4593	3.30712e-18	1.74059e-19	1.1106e-17
GOTERM_CC_FAT	GO:0019013~viral nucleocapsid	14	7.07071	1.10926e-17	O14979, P08579, P52597, P52272, P51991, P14866, P09234, P63162, P31942, O43390, P08621, Q9BUJ2, P09651, O60506	198	28	14505	36.6288	4.63673e-15	2.31836e-16	1.55712e-14
GOTERM_CC_FAT	GO:0071013~catalytic step 2 spliceosome	20	10.101	1.28283e-17	P08579, P52597, P52272, P22626, P51991, P62306, P17844, P31943, P63162, Q01081, P62304, Q07955, P11940, P62316, P62318, O43390, Q00839, P09651, O60506, P38159	198	92	14505	15.9256	5.36225e-15	2.55345e-16	1.80076e-14
GOTERM_CC_FAT	GO:0031988~membrane-bounded vesicle	105	53.0303	1.94671e-17	Q07065, P07437, Q13765, P36578, P62750, Q8IXI1, P35527, O00571, Q9Y230, O00483, Q96IX5, P13645, P62269, P02533, P61247, P62857, P23396, P62263, P22695, P62851, P68104, Q16543, P49411, P22626, P39019, P17844, Q92734, P11940, P08238, P62258, P67809, P63244, Q8NC51, P38159, P53007, Q13451, Q99832, P62304, P30050, P62249, P27348, P14625, P53999, P68032, P62906, P62241, P11021, O00165, P62244, P63104,…	198	3608	14505	2.13194	8.13723e-15	3.69874e-16	2.73267e-14
GOTERM_CC_FAT	GO:0005654~nucleoplasm	94	47.4747	3.25976e-17	Q12906, Q12905, O60814, P52597, Q3ZCQ8, P60709, O00571, Q9Y230, P62753, P31943, P62273, Q01081, P31942, Q96PK6, Q15717, Q08211, P62269, Q9Y3I0, P62857, P62266, O43390, P61247, Q9UQE7, Q9Y265, Q00839, P62263, P23396, P09651, Q9BUJ2, P62851, P22695, O60506, P08579, Q13151, P22626, P39019, Q13247, P17844, P62913, Q99729, Q07955, P08238, Q08945, P62316, P35637, P67809, P62318, P61962, Q15366, P19338,…	198	2995	14505	2.29924	1.36258e-14	5.92426e-16	4.57585e-14
GOTERM_CC_FAT	GO:0044421~extracellular region part	106	53.5354	1.53431e-15	Q07065, P07437, Q13765, O60814, P36578, P62750, Q8IXI1, P35527, O00571, Q9Y230, O00483, Q96IX5, P13645, P62269, P02533, P61247, P62857, Q9UQE7, P23396, P62263, P22695, P62851, P68104, Q16543, P49411, P22626, P39019, P17844, Q92734, P11940, P08238, P62258, P67809, P63244, Q8NC51, P38159, P53007, Q13451, Q99832, P62304, P30050, P62249, P27348, P14625, P53999, P68032, P62906, P62241, P11021, P62244,…	198	3873	14505	2.00498	6.49703e-13	2.70894e-14	2.18714e-12
GOTERM_CC_FAT	GO:0005829~cytosol	99	50	2.83337e-15	P36578, P19474, P62750, Q8IXI1, O00571, P62753, P27635, P10398, Q15717, P02533, P62269, O14654, P61247, P62266, P62857, P47914, Q9UQE7, P23396, P62263, P62851, P15056, P68104, Q16543, Q9Y3F4, P39019, Q92734, P11940, P08238, P62258, Q02878, P63244, P35998, P62306, Q99832, P62304, P30050, P62249, P27348, P14625, P84098, P62906, P68032, P62241, P62244, Q14258, P63104, P62701, P05387, P83731, P14923,…	198	3479	14505	2.08465	1.20659e-12	4.82947e-14	4.05231e-12
GOTERM_CC_FAT	GO:0019028~viral capsid	14	7.07071	9.16564e-15	O14979, P08579, P52597, P52272, P51991, P14866, P09234, P63162, P31942, O43390, P08621, Q9BUJ2, P09651, O60506	198	43	14505	23.8513	3.85181e-12	1.48104e-13	1.29341e-11
GOTERM_CC_FAT	GO:0031012~extracellular matrix	34	17.1717	2.97215e-13	P07437, Q07065, P68371, P30050, P62249, P05141, P07900, P14625, P62269, P61247, P62829, P11021, P04264, P62244, Q9UQE7, Q00839, P62263, P23396, P62851, P46782, P62701, P62805, P60866, P52272, P39019, P17844, P14923, P62913, P38646, P08708, P10809, P25705, Q08380, P18077	198	539	14505	4.62107	1.24232e-10	4.60121e-12	4.172e-10
GOTERM_CC_FAT	GO:0044423~virion part	14	7.07071	4.07322e-13	O14979, P08579, P52597, P52272, P51991, P14866, P09234, P63162, P31942, O43390, P08621, Q9BUJ2, P09651, O60506	198	56	14505	18.3144	1.70268e-10	6.08102e-12	5.71798e-10
GOTERM_CC_FAT	GO:0019012~virion	14	7.07071	4.07322e-13	O14979, P08579, P52597, P52272, P51991, P14866, P09234, P63162, P31942, O43390, P08621, Q9BUJ2, P09651, O60506	198	56	14505	18.3144	1.70268e-10	6.08102e-12	5.71798e-10
GOTERM_CC_FAT	GO:0030054~cell junction	53	26.7677	4.8242e-12	P36578, P62750, P16989, O00571, P60709, P31946, P62273, P62899, P62424, P62269, P61247, P62829, P47914, Q9Y265, P23396, P62263, P39019, Q86W92, P38646, P11940, P08238, P62258, P62917, Q02878, P63244, Q15366, Q8NC51, P18124, P46777, P61981, P30050, P62249, P27348, P14625, Q9UHX1, P84098, P62906, P68032, P62241, P11021, Q14258, P46782, P62701, P63104, P46781, P05387, P83731, P14923, P08708, P0DMV8,…	198	1377	14505	2.81965	2.01654e-09	6.95358e-11	6.77198e-09
GOTERM_CC_FAT	GO:0005730~nucleolus	41	20.7071	1.32666e-11	Q12906, Q12905, P36578, P18124, P46777, P62750, P62753, P09874, Q92804, Q92841, P30050, Q96PK6, Q08211, P62424, P53999, P84098, O43390, P62906, P61247, P62266, P62829, Q14257, P62263, P23396, P62851, P46781, P68104, P08579, Q9NR30, P52272, P39019, P13010, P62913, P17844, Q01844, P38646, Q08945, Q00325, P62917, P19338, Q9Y3U8	198	889	14505	3.37858	5.54544e-09	1.84848e-10	1.86228e-08
GOTERM_CC_FAT	GO:0035770~ribonucleoprotein granule	18	9.09091	3.81269e-11	P35998, P07437, P19474, Q13310, P51991, P46779, P14866, P60709, O00571, P62753, Q9NZI8, P11940, Q08211, P67809, Q02878, Q00839, P19338, P62701	198	156	14505	8.4528	1.59371e-08	5.14099e-10	5.35202e-08
GOTERM_CC_FAT	GO:0005576~extracellular region	107	54.0404	9.80492e-11	Q07065, P07437, Q13765, O60814, P36578, P62750, Q8IXI1, P35527, O00571, Q9Y230, O00483, Q96IX5, P13645, P62269, P02533, P61247, P62857, Q9UQE7, P62263, P23396, P22695, P62851, P68104, Q16543, P49411, P22626, P39019, P17844, Q92734, P11940, P08238, P62258, P67809, P63244, Q8NC51, P38159, P53007, Q13451, Q99832, P62304, P30050, P62249, P27348, P14625, P53999, P68032, P62906, P62241, P11021, P62244,…	198	4607	14505	1.70145	4.09846e-08	1.28077e-09	1.37635e-07
GOTERM_CC_FAT	GO:0036464~cytoplasmic ribonucleoprotein granule	16	8.08081	1.56259e-09	P35998, P07437, P19474, Q13310, P46779, P60709, O00571, P62753, Q9NZI8, P11940, Q08211, P67809, Q02878, Q00839, P19338, P62701	198	148	14505	7.91974	6.53162e-07	1.97928e-08	2.19347e-06
GOTERM_CC_FAT	GO:0005685~U1 snRNP	8	4.0404	3.36293e-09	P62316, P62318, P09234, Q9Y383, P62306, P08621, P63162, P62304	198	19	14505	30.8453	1.4057e-06	4.13442e-08	4.72067e-06
GOTERM_CC_FAT	GO:0005913~cell-cell adherens junction	20	10.101	1.33036e-07	P62750, O00571, P83731, P14923, P31946, Q86W92, P08238, Q9UHX1, P62258, P62424, P0DMV8, Q02878, P63244, P47914, P11021, P50914, Q9Y265, Q14258, Q8NC51, P63104	198	332	14505	4.41311	5.56074e-05	1.58883e-06	0.000186747
GOTERM_CC_FAT	GO:0005739~mitochondrion	50	25.2525	2.12532e-07	Q12906, P31689, Q8IXI1, Q3ZCQ8, P30153, O00571, O00483, P31946, P10398, Q96IX5, O95831, Q02978, P36542, P23396, P62263, P22695, P15056, Q9Y4W6, Q96HS1, P49411, P38646, P08238, P10809, P62258, Q00325, Q9Y3B7, P63244, P53007, Q9HC36, P06493, P09874, P61981, Q8N4Q1, Q99832, P05141, P27348, P11021, O00165, P62244, Q16795, Q9UJS0, P63104, P15531, P04049, Q92552, P0DMV8, Q04917, P25705, P18077, P01116	198	1705	14505	2.14832	8.88343e-05	2.46773e-06	0.000298338
GOTERM_CC_FAT	GO:0070937~CRD-mediated mRNA stability complex	5	2.52525	4.84688e-07	Q08211, P67809, Q9NZI8, Q00839, O60506	198	6	14505	61.048	0.000202579	5.47565e-06	0.000680373
GOTERM_CC_FAT	GO:0097525~spliceosomal snRNP complex	9	4.54545	8.16331e-07	P08579, P62316, P62318, P09234, Q9Y383, P62306, P08621, P63162, P62304	198	56	14505	11.7735	0.000341168	8.9796e-06	0.00114591
GOTERM_CC_FAT	GO:0043209~myelin sheath	14	7.07071	9.98013e-07	P60709, P68363, P61981, P38646, P68371, P15531, P05141, P07900, P10809, Q00325, P25705, P11021, P36542, P22695	198	179	14505	5.72964	0.000417083	1.06966e-05	0.00140094
GOTERM_CC_FAT	GO:0030532~small nuclear ribonucleoprotein complex	9	4.54545	2.05208e-06	P08579, P62316, P62318, P09234, Q9Y383, P62306, P08621, P63162, P62304	198	63	14505	10.4654	0.000857404	2.14441e-05	0.00288055
GOTERM_CC_FAT	GO:0071010~prespliceosome	6	3.0303	9.58511e-06	P26368, P62318, P09234, Q9Y383, P08621, P63162	198	22	14505	19.9793	0.00399858	9.7717e-05	0.0134541
GOTERM_CC_FAT	GO:0005687~U4 snRNP	5	2.52525	1.01083e-05	P62316, P62318, P62306, P63162, P62304	198	11	14505	33.2989	0.00421637	0.000100597	0.0141884
GOTERM_CC_FAT	GO:0005844~polysome	7	3.53535	2.33332e-05	P18124, P35637, P16989, P62424, P62753, P23396, P62701	198	43	14505	11.9257	0.00970597	0.000226797	0.0327487
GOTERM_CC_FAT	GO:0034715~pICln-Sm protein complex	4	2.0202	4.78844e-05	P62316, P62318, P62306, P62304	198	6	14505	48.8384	0.0198172	0.000454809	0.0671961
GOTERM_CC_FAT	GO:0005740~mitochondrial envelope	25	12.6263	5.31922e-05	P53007, Q8IXI1, Q3ZCQ8, O00571, O00483, Q96IX5, Q8N4Q1, O95831, P05141, Q02978, O00165, P36542, P23396, Q16795, P22695, Q9UJS0, Q9Y4W6, Q96HS1, P15531, P04049, Q92552, P10809, Q00325, Q9Y3B7, P25705	198	729	14505	2.51226	0.0219895	0.000493987	0.074642
GOTERM_CC_FAT	GO:0031966~mitochondrial membrane	24	12.1212	6.10205e-05	Q9Y4W6, Q96HS1, P53007, Q8IXI1, Q3ZCQ8, O00571, O00483, Q96IX5, P15531, O95831, P04049, P05141, Q92552, P10809, Q00325, Q9Y3B7, P25705, Q02978, O00165, P36542, P23396, Q16795, P22695, Q9UJS0	198	688	14505	2.5555	0.0251848	0.000554354	0.0856227
GOTERM_CC_FAT	GO:0005684~U2-type spliceosomal complex	6	3.0303	6.56416e-05	P26368, P62318, P09234, Q9Y383, P08621, P63162	198	32	14505	13.7358	0.027066	0.00058364	0.0921041
GOTERM_CC_FAT	GO:0071004~U2-type prespliceosome	5	2.52525	6.83836e-05	P26368, P09234, Q9Y383, P08621, P63162	198	17	14505	21.5463	0.0281806	0.00059535	0.0959499
GOTERM_CC_FAT	GO:0034719~SMN-Sm protein complex	5	2.52525	6.83836e-05	Q9Y3F4, P62316, P62318, P62306, P62304	198	17	14505	21.5463	0.0281806	0.00059535	0.0959499
GOTERM_CC_FAT	GO:0000243~commitment complex	4	2.0202	8.29585e-05	P26368, P62318, P09234, P08621	198	7	14505	41.8615	0.0340837	0.000707465	0.116389
GOTERM_CC_FAT	GO:0005686~U2 snRNP	5	2.52525	0.000134834	P08579, P62316, P62318, P63162, P62304	198	20	14505	18.3144	0.0548055	0.00112665	0.189106
GOTERM_CC_FAT	GO:0005911~cell-cell junction	22	11.1111	0.000190835	P62750, P16989, O00571, P83731, P14923, P31946, Q86W92, P08238, Q9UHX1, P62258, P62424, P0DMV8, Q02878, Q04917, P63244, P47914, P11021, P50914, Q9Y265, Q14258, Q8NC51, P63104	198	646	14505	2.49484	0.0766776	0.00156303	0.26755
GOTERM_CC_FAT	GO:0034708~methyltransferase complex	8	4.0404	0.000236724	P62316, P62318, P60709, P62306, Q9Y230, Q9Y265, P61964, P62304	198	91	14505	6.44023	0.0942232	0.00190131	0.331786
GOTERM_CC_FAT	GO:0005689~U12-type spliceosomal complex	5	2.52525	0.000390357	P62316, P67809, P62318, P62306, P62304	198	26	14505	14.088	0.15058	0.00307453	0.546567
GOTERM_CC_FAT	GO:0005743~mitochondrial inner membrane	18	9.09091	0.000447361	Q9Y4W6, P53007, Q3ZCQ8, O00483, Q96IX5, O95831, P05141, Q92552, P10809, Q00325, Q9Y3B7, P25705, Q02978, P36542, P23396, Q16795, P22695, Q9UJS0	198	497	14505	2.65319	0.170588	0.00345769	0.62615
GOTERM_CC_FAT	GO:0034709~methylosome	4	2.0202	0.000495908	P62316, P62318, P62306, P62304	198	12	14505	24.4192	0.187258	0.00376274	0.693879
GOTERM_CC_FAT	GO:0042470~melanosome	8	4.0404	0.000600881	P07900, P08238, P14625, P62258, P11021, P31946, O43852, P63104	198	106	14505	5.52887	0.222167	0.00447645	0.840183
GOTERM_CC_FAT	GO:0048770~pigment granule	8	4.0404	0.000600881	P07900, P08238, P14625, P62258, P11021, P31946, O43852, P63104	198	106	14505	5.52887	0.222167	0.00447645	0.840183
GOTERM_CC_FAT	GO:0044429~mitochondrial part	27	13.6364	0.000899324	P53007, Q8IXI1, Q3ZCQ8, O00571, O00483, Q96IX5, Q8N4Q1, O95831, P05141, Q02978, O00165, P36542, P23396, Q16795, P22695, Q9UJS0, Q9Y4W6, Q96HS1, P49411, P38646, P15531, P04049, Q92552, P10809, Q00325, Q9Y3B7, P25705	198	989	14505	1.99995	0.313457	0.00657629	1.25504
GOTERM_CC_FAT	GO:0010494~cytoplasmic stress granule	5	2.52525	0.00138352	P11940, Q13310, P67809, O00571, Q9NZI8	198	36	14505	10.1747	0.439381	0.0099282	1.92469
GOTERM_CC_FAT	GO:0005682~U5 snRNP	4	2.0202	0.00145795	P62316, P62318, P63162, P62304	198	17	14505	17.2371	0.456578	0.0102835	2.02725
GOTERM_CC_FAT	GO:0019866~organelle inner membrane	18	9.09091	0.001482	Q9Y4W6, P53007, Q3ZCQ8, O00483, Q96IX5, O95831, P05141, Q92552, P10809, Q00325, Q9Y3B7, P25705, Q02978, P36542, P23396, Q16795, P22695, Q9UJS0	198	554	14505	2.38021	0.462021	0.0102791	2.06036
GOTERM_CC_FAT	GO:0044455~mitochondrial membrane part	10	5.05051	0.00166252	Q9Y4W6, P10809, Q8IXI1, Q3ZCQ8, P25705, O00483, Q96IX5, P36542, Q16795, P22695	198	200	14505	3.66288	0.501181	0.0113371	2.30862
GOTERM_CC_FAT	GO:0016607~nuclear speck	10	5.05051	0.0017187	Q07955, P26368, Q13247, Q3ZCQ8, O00571, Q9Y383, P08621, Q9ULX6, Q01081, Q01130	198	201	14505	3.64466	0.512778	0.0115304	2.38576
GOTERM_CC_FAT	GO:0098800~inner mitochondrial membrane protein complex	8	4.0404	0.0017361	Q9Y4W6, Q3ZCQ8, P25705, O00483, Q96IX5, P36542, Q16795, P22695	198	127	14505	4.61465	0.516314	0.0114627	2.40964
GOTERM_CC_FAT	GO:0031967~organelle envelope	29	14.6465	0.00180675	P07437, P53007, Q8IXI1, Q3ZCQ8, O00571, O00483, Q96IX5, P09874, Q8N4Q1, O95831, P05141, Q9Y3I0, Q02978, O00165, P36542, P23396, Q16795, P22695, Q9UJS0, Q9Y4W6, Q96HS1, P15531, P04049, Q92552, P10809, P67809, Q00325, Q9Y3B7, P25705	198	1150	14505	1.84736	0.530415	0.0117416	2.50655
GOTERM_CC_FAT	GO:0031975~envelope	29	14.6465	0.00194957	P07437, P53007, Q8IXI1, Q3ZCQ8, O00571, O00483, Q96IX5, P09874, Q8N4Q1, O95831, P05141, Q9Y3I0, Q02978, O00165, P36542, P23396, Q16795, P22695, Q9UJS0, Q9Y4W6, Q96HS1, P15531, P04049, Q92552, P10809, P67809, Q00325, Q9Y3B7, P25705	198	1156	14505	1.83778	0.557678	0.0124711	2.70218
GOTERM_CC_FAT	GO:0016363~nuclear matrix	7	3.53535	0.00228925	Q96SB4, P52272, Q9Y230, P61962, Q9ULX6, Q9UQE7, Q9Y265	198	99	14505	5.17983	0.616342	0.0144104	3.16599
GOTERM_CC_FAT	GO:0005683~U7 snRNP	3	1.51515	0.00368491	P62318, P62306, P62304	198	7	14505	31.3961	0.78629	0.0227687	5.05021
GOTERM_CC_FAT	GO:0071011~precatalytic spliceosome	4	2.0202	0.00455322	P62316, P62318, P08621, P62304	198	25	14505	11.7212	0.851563	0.027663	6.20525
GOTERM_CC_FAT	GO:0005719~nuclear euchromatin	4	2.0202	0.00567655	P16403, Q9Y230, Q13263, P38159	198	27	14505	10.853	0.907409	0.0338985	7.68015
GOTERM_CC_FAT	GO:0097526~spliceosomal tri-snRNP complex	4	2.0202	0.00629493	P62316, P62318, P63162, P62304	198	28	14505	10.4654	0.92861	0.0370064	8.48284
GOTERM_CC_FAT	GO:0098798~mitochondrial protein complex	8	4.0404	0.00644852	Q9Y4W6, Q3ZCQ8, P25705, O00483, Q96IX5, P36542, Q16795, P22695	198	161	14505	3.64013	0.933077	0.0373713	8.6812
GOTERM_CC_FAT	GO:0034399~nuclear periphery	7	3.53535	0.00665039	Q96SB4, P52272, Q9Y230, P61962, Q9ULX6, Q9UQE7, Q9Y265	198	123	14505	4.16913	0.938526	0.0379974	8.9413
GOTERM_CC_FAT	GO:0016604~nuclear body	12	6.06061	0.00967603	Q07955, P52272, P26368, Q13247, Q3ZCQ8, O00571, P09234, Q9Y383, P08621, Q9ULX6, Q01081, Q01130	198	357	14505	2.46244	0.982825	0.0541535	12.7583
GOTERM_CC_FAT	GO:0044451~nucleoplasm part	19	9.59596	0.0110406	P26368, P52272, Q13247, Q3ZCQ8, P60709, O00571, Q9Y383, P09234, Q9Y230, Q9ULX6, Q14157, Q01081, Q07955, Q96PK6, P08621, Q9Y265, P61964, Q01130, Q9P2R6	198	733	14505	1.8989	0.990349	0.0607855	14.4307
GOTERM_CC_FAT	GO:0000791~euchromatin	4	2.0202	0.0126753	P16403, Q9Y230, Q13263, P38159	198	36	14505	8.13973	0.995166	0.0686266	16.3948
GOTERM_CC_FAT	GO:0044454~nuclear chromosome part	14	7.07071	0.024013	O60814, Q00577, P60709, P13010, Q9Y230, P06493, P09874, P16403, Q9Y265, Q9UQE7, Q96QR8, Q13263, P62805, P38159	198	516	14505	1.98761	0.999961	0.125133	28.9078
GOTERM_CC_FAT	GO:0035267~NuA4 histone acetyltransferase complex	3	1.51515	0.0269661	P60709, Q9Y230, Q9Y265	198	19	14505	11.567	0.999989	0.137912	31.8685
GOTERM_CC_FAT	GO:0043189~H4/H2A histone acetyltransferase complex	3	1.51515	0.0269661	P60709, Q9Y230, Q9Y265	198	19	14505	11.567	0.999989	0.137912	31.8685
GOTERM_CC_FAT	GO:1902562~H4 histone acetyltransferase complex	3	1.51515	0.0269661	P60709, Q9Y230, Q9Y265	198	19	14505	11.567	0.999989	0.137912	31.8685
GOTERM_CC_FAT	GO:0005697~telomerase holoenzyme complex	3	1.51515	0.0325365	P62318, Q00839, P62304	198	21	14505	10.4654	0.999999	0.16244	37.144
GOTERM_CC_FAT	GO:0000123~histone acetyltransferase complex	5	2.52525	0.0329808	P60709, Q9Y230, Q14157, Q9Y265, P61964	198	89	14505	4.11559	0.999999	0.162596	37.5479
GOTERM_CC_FAT	GO:0000228~nuclear chromosome	14	7.07071	0.0378656	O60814, Q00577, P60709, P13010, Q9Y230, P06493, P09874, P16403, Q9Y265, Q9UQE7, Q96QR8, Q13263, P62805, P38159	198	551	14505	1.86135	1	0.182652	41.8334
GOTERM_CC_FAT	GO:0032993~protein-DNA complex	7	3.53535	0.0380259	O60814, Q00577, P16403, P13010, P14923, Q96QR8, P62805	198	182	14505	2.8176	1	0.181319	41.9693
GOTERM_CC_FAT	GO:0046540~U4/U6 x U5 tri-snRNP complex	3	1.51515	0.0385142	P62316, P63162, P62304	198	23	14505	9.55534	1	0.18144	42.3814
GOTERM_CC_FAT	GO:0005753~mitochondrial proton-transporting ATP synthase complex	3	1.51515	0.0416475	P25705, Q96IX5, P36542	198	24	14505	9.1572	1	0.192842	44.9619
GOTERM_CC_FAT	GO:0045259~proton-transporting ATP synthase complex	3	1.51515	0.0448731	P25705, Q96IX5, P36542	198	25	14505	8.79091	1	0.204244	47.506
GOTERM_CC_FAT	GO:0031248~protein acetyltransferase complex	5	2.52525	0.0473068	P60709, Q9Y230, Q14157, Q9Y265, P61964	198	100	14505	3.66288	1	0.21205	49.3527
GOTERM_CC_FAT	GO:1902493~acetyltransferase complex	5	2.52525	0.0473068	P60709, Q9Y230, Q14157, Q9Y265, P61964	198	100	14505	3.66288	1	0.21205	49.3527
