# Supplementary material for: Decoding the full picture of Raf1 function based on its interacting proteins
Source: Oncotarget. 2017 Jul 18;8(40):68329–37. doi: 10.18632/oncotarget.19353 (PMC5620260; doi:10.18632/oncotarget.19353)
Supplement: Supplementary file 7 [file oncotarget-08-68329-s007.xlsx]

## Sheet: 198kegg
Supplementary Table 6. KEGG pathway analysis of Raf1 interacting proteins
Category	Term	Count	%	PValue	Genes	List Total	Pop Hits	Pop Total	Fold Enrichment	Bonferroni	Benjamini	FDR
biological function	hsa03010:Ribosome	46	23.2323	2.36211e-45	P36578, P18124, P46777, P62750, P46779, P27635, P62753, P62273, P30050, P62249, P62899, P62424, P62269, P84098, P62857, P61247, P62906, P62266, P62241, P62829, P47914, P62244, P62263, P23396, P46782, P62851, P62701, P46781, P60866, P05387, P39019, P83731, P62910, P62913, P25398, P83881, P08708, P62917, Q9Y3B7, Q02878, P42677, P50914, P18077, P26373, Q9Y3U8, P62847	136	136	6910	17.1853	3.09436e-43	3.09436e-43	2.75454e-42
	hsa03040:Spliceosome	20	10.101	6.90686e-12	P08579, P52272, P26368, P51991, Q13247, P62306, P09234, P17844, Q01081, P62304, Q07955, P62316, Q9UHX1, P0DMV8, P62318, P08621, Q00839, P09651, Q01130, P38159	136	133	6910	7.64042	9.04792e-10	4.52396e-10	8.05429e-09
	hsa04110:Cell cycle	8	4.0404	0.0105299	P27348, P62258, Q04917, P06493, P31946, Q9UQE7, P61981, P63104	136	124	6910	3.27799	0.75011	0.0703861	11.6129
	hsa04114:Oocyte meiosis	9	4.54545	0.00124979	P27348, P62258, P30153, Q04917, P06493, P31946, Q9UQE7, P61981, P63104	136	109	6910	4.19522	0.151109	0.0147828	1.44775
	hsa04540:Gap junction	10	5.05051	4.91159e-05	P07437, P04049, Q9BVA1, P68363, P06493, P01116, Q9BUF5, P01111, P68371, P01112	136	88	6910	5.77373	0.00641369	0.00214248	0.0572609
	hsa04720:Long-term potentiation	6	3.0303	0.009105	P04049, P01116, P10398, P01111, P15056, P01112	136	66	6910	4.61898	0.698268	0.0644004	10.1172
	hsa04730:Long-term depression	7	3.53535	0.00104813	P04049, P30153, P01116, P10398, P01111, P15056, P01112	136	60	6910	5.9277	0.128359	0.0151483	1.21546
	hsa04914:Progesterone-mediated oocyte maturation	7	3.53535	0.00688862	P04049, P07900, P08238, P06493, P01116, P10398, P15056	136	87	6910	4.08807	0.595673	0.055024	7.74454
	hsa05130:Pathogenic Escherichia coli infection	7	3.53535	0.000435251	P07437, Q9BVA1, P60709, P68363, P19338, Q9BUF5, P68371	136	51	6910	6.97376	0.0554345	0.0113412	0.506386
	hsa05169:Epstein-Barr virus infection	10	5.05051	0.0118385	P35998, P27348, P62258, P0DMV8, Q04917, P06493, P31946, Q9ULX6, P61981, P63104	136	190	6910	2.67415	0.789883	0.0750398	12.9664
cellular signaling pathway	hsa04012:ErbB signaling pathway	6	3.0303	0.0272631	P04049, P01116, P10398, P01111, P15056, P01112	136	87	6910	3.50406	0.973246	0.134841	27.5548
	hsa04151:PI3K-Akt signaling pathway	16	8.08081	0.0028662	Q16543, P30153, P62753, P31946, P61981, P04049, P07900, P27348, P14625, P08238, P62258, Q04917, P01116, P01111, P01112, P63104	136	345	6910	2.35635	0.313406	0.0285097	3.29179
	hsa04390:Hippo signaling pathway	8	4.0404	0.0280625	P27348, P62258, P60709, P30153, Q04917, P31946, P61981, P63104	136	151	6910	2.69186	0.975977	0.133604	28.246
	hsa04910:Insulin signaling pathway	8	4.0404	0.0181268	P04049, O14654, P62753, P01116, P10398, P01111, P15056, P01112	136	138	6910	2.94544	0.908954	0.0989467	19.2104
	hsa04915:Estrogen signaling pathway	9	4.54545	0.000662986	P04049, P07900, P08238, P14625, P0DMV8, P01116, Q13451, P01111, P01112	136	99	6910	4.61898	0.0832129	0.0123347	0.770406
	hsa04068:FoxO signaling pathway	7	3.53535	0.0468966	P04049, O14654, P01116, P10398, P01111, P15056, P01112	136	134	6910	2.65419	0.998149	0.195047	42.8858
disease	hsa05160:Hepatitis C	7	3.53535	0.0454976	P04049, P30153, P01116, P10398, P01111, P15056, P01112	136	133	6910	2.67415	0.997757	0.19576	41.9005
	hsa05161:Hepatitis B	8	4.0404	0.0231029	P04049, P27348, O00571, P01116, P31946, P01111, P01112, P63104	136	145	6910	2.80325	0.953205	0.119779	23.8582
	hsa05203:Viral carcinogenesis	13	6.56566	0.000631944	O60814, O00571, P31946, P06493, P61981, P27348, P62258, Q04917, P01116, P01111, P63104, P62805, P01112	136	205	6910	3.22202	0.0794748	0.013707	0.734456
	hsa05205:Proteoglycans in cancer	9	4.54545	0.0416649	P04049, P60709, P17844, P62753, P01116, P10398, P01111, P15056, P01112	136	200	6910	2.2864	0.996209	0.186561	39.121
	hsa05211:Renal cell carcinoma	6	3.0303	0.0085462	P04049, P01116, P10398, P01111, P15056, P01112	136	65	6910	4.69005	0.675141	0.0639993	9.52429
	hsa05213:Endometrial cancer	6	3.0303	0.00328906	P04049, P01116, P10398, P01111, P15056, P01112	136	52	6910	5.86256	0.350516	0.0303566	3.76896
	hsa05214:Glioma	6	3.0303	0.0085462	P04049, P01116, P10398, P01111, P15056, P01112	136	65	6910	4.69005	0.675141	0.0639993	9.52429
	hsa05215:Prostate cancer	9	4.54545	0.000297922	P04049, P07900, P08238, P14625, P01116, P10398, P01111, P15056, P01112	136	88	6910	5.19636	0.0382816	0.00971094	0.346867
	hsa05216:Thyroid cancer	5	2.52525	0.00226502	Q92734, P01116, P01111, P15056, P01112	136	29	6910	8.76014	0.256996	0.0244506	2.60966
	hsa05218:Melanoma	6	3.0303	0.0122803	P04049, P01116, P10398, P01111, P15056, P01112	136	71	6910	4.2937	0.801839	0.0741839	13.4191
	hsa05219:Bladder cancer	6	3.0303	0.00112559	P04049, P01116, P10398, P01111, P15056, P01112	136	41	6910	7.43544	0.137169	0.0146453	1.30475
	hsa05220:Chronic myeloid leukemia	6	3.0303	0.012995	P04049, P01116, P10398, P01111, P15056, P01112	136	72	6910	4.23407	0.819767	0.0749306	14.1469
	hsa05221:Acute myeloid leukemia	7	3.53535	0.000724509	P04049, P14923, P01116, P10398, P01111, P15056, P01112	136	56	6910	6.3511	0.0905771	0.011798	0.841622
	hsa05223:Non-small cell lung cancer	6	3.0303	0.00454304	P04049, P01116, P10398, P01111, P15056, P01112	136	56	6910	5.4438	0.449261	0.038986	5.17137
