# Supplementary material for: Decoding the full picture of Raf1 function based on its interacting proteins
Source: Oncotarget. 2017 Jul 18;8(40):68329–37. doi: 10.18632/oncotarget.19353 (PMC5620260; doi:10.18632/oncotarget.19353)
Supplement: Supplementary file 8 [file oncotarget-08-68329-s008.xls]

## Sheet: Sheet0
Supplementary Table 7: Ingenuity Diseases and Bio Functions analysis of Raf1 binding proteins
Category	Description	p-value	Molecules
RNA Post-Transcriptional Modification	Bio Functions	3.32E-34-2.74E-08	RPL11,U2AF1/U2AF1L5,HNRNPL,SRSF2,AKAP8L,SRPK1,HNRNPA2B1,SRSF6,RPL35A,DDX17,RPL7,RPS28,SRSF1,SNRPN,RPL14,DDX5,PABPC4,U2AF2,RBMX,HNRNPUL1,SNRPD3,SNRPD2,RPS17,RPS24,PABPC1,HNRNPA0,RPS19,HNRNPF,HNRNPU,SNRPF,SYNCRIP,HNRNPM,RPS6,RPS16,SNRPC,HNRNPH1,HNRNPA1,SNRNP70,RPL5,HNRNPH3
Protein Synthesis	Bio Functions	3.24E-20-5.82E-11	TUFM,EEF1A1,RPS3A,IGF2BP3,HSPA1A/HSPA1B,KRAS,IGF2BP1,ELAVL1,RPS4X,DDX3X,RPS20,PABPC4,RBMX,RPS9,RPL19,PSMC2,RPS3,RPS5,SYNCRIP,RPL23,HSPD1,MARS,RPS6,CCT7,IGF2BP2,HSP90AA1,RPS15A,MRM3,AFG3L2,TRIM25,RPS14
Cell Death and Survival	Bio Functions	1.07E-12-5.95E-05	SDF4,AKAP8L,RAF1,SRSF2,EEF1A1,SRPK1,YWHAH,IGF2BP3,RACK1,HSPA1A/HSPA1B,TIMM50,HRAS,KRAS,SRSF6,RPL35A,HSPA5,TUBB,ELAVL1,YWHAQ,SRSF1,WDR5,EWSR1,SUB1,HNRNPUL1,PGAM5,PUF60,JUP,CDC37,TRIM21,YWHAG,YWHAE,ATP5A1,HSPA9,YWHAZ,SSRP1,HAX1,BAG4,RPS6,PPP2R1A,ARAF,HNRNPA1,HSP90AA1,XRCC5,TUFM,RPL24,U2AF1/U2AF1L5,HIST1H1C,NME1,RPS3A,ILF2,SNRPE,DDX17,DNAJA1,IGF2BP1,DDX3X,BRAF,HSP90B1,HSP90AB1,YBX1,NCL,PCBP2,RPS3,FK…
Organismal Injury and Abnormalities	Bio Functions	2.03E-12-8.32E-05	TUBA1B,RAF1,IGF2BP3,HRAS,KRAS,RPL35A,ELAVL1,EWSR1,U2AF2,RUVBL2,PABPC1,SERBP1,YWHAZ,HAX1,RPL10A,RPS6,ARAF,RERE,UQCRC2,RPL10,RPL6,RPS25,U2AF1/U2AF1L5,HIST1H1C,NME1,RPS3A,HNRNPA2B1,SNRPE,RUVBL1,DDX17,DNAJA1,RPL7,TUBB2B,DDX3X,HSP90AB1,RBMX,RPS9,SNRPD3,PCBP2,FKBP5,RPS12,PURA,KRT10,RPS24,DHX9,UBAP2L,RPS19,RPL4,KHDRBS1,TUBB4B,ACTB,KRT9,IRS4,HNRNPDL,CDK1,RPS16,SNRPC,HNRNPH1,IGF2BP2,CCT7,AFG3L2,KRT2,TRIM2…
Gene Expression	Bio Functions	5.82E-11-1.15E-05	AKAP8L,DDX21,RAF1,NME1,ILF3,RPS3A,YWHAH,TFG,HSPA1A/HSPA1B,RACK1,IGF2BP3,HNRNPA2B1,HRAS,ILF2,SRSF6,RUVBL1,KRAS,DDX17,RPS4X,IGF2BP1,DDX3X,BRAF,YWHAQ,DDX5,EWSR1,PABPC4,RBMX,YBX1,SUB1,RPS9,RPL19,RUVBL2,PURA,RPS5,RPS3,DHX9,TRIM28,SYNCRIP,RPL12,SSRP1,HAX1,STRAP,PARP1,SNRPC,HNRNPA1,IGF2BP2,RPL6,XRCC5,TAF15,RPS14
Post-Translational Modification	Bio Functions	2.92E-09-2.86E-07	HSPA1A/HSPA1B,SNRNP70,HSP90AA1,RUVBL2,CHCHD4,HSPD1,DNAJA1,FKBP5,BAG4
Protein Folding	Bio Functions	2.92E-09-2.86E-07	HSPA1A/HSPA1B,SNRNP70,HSP90AA1,RUVBL2,CHCHD4,HSPD1,DNAJA1,FKBP5,BAG4
Cellular Development	Bio Functions	2.75E-08-8.32E-05	RAF1,SRSF2,EEF1A1,ILF3,IGF2BP3,RACK1,HSPA1A/HSPA1B,HRAS,KRAS,TUBB,HSPA5,ELAVL1,YWHAQ,SRSF1,WDR5,DDX5,EWSR1,JUP,PSMC2,CDC37,YWHAG,TRIM21,HSPA9,YWHAZ,RPS6,PPP2R1A,ARAF,HNRNPA1,HSP90AA1,RPS25,XRCC5,DDX21,NME1,HNRNPA2B1,ILF2,DDX17,IGF2BP1,DDX3X,BRAF,HSP90B1,YBX1,FKBP5,NCL,PURA,KRT10,NACA,KRT14,NRAS,USMG5,TRIM28,ACTB,HSPD1,CDK1,PARP1,STRAP,RPS14
Cellular Growth and Proliferation	Bio Functions	2.75E-08-8.32E-05	EEF1A1,SRSF2,RAF1,DDX21,NME1,ILF3,HNRNPA2B1,RACK1,IGF2BP3,HRAS,ILF2,SRSF6,KRAS,DDX17,HSPA5,TUBB,IGF2BP1,ELAVL1,DDX3X,YWHAQ,BRAF,WDR5,DDX5,EWSR1,YBX1,JUP,PURA,NCL,PSMC2,FKBP5,KRT10,NACA,KRT14,CDC37,TRIM21,YWHAG,NRAS,USMG5,ACTB,TRIM28,YWHAZ,CDK1,PARP1,STRAP,PPP2R1A,ARAF,HNRNPA1,HSP90AA1,RPS25,KRT2,XRCC5,RPS14
Cell Cycle	Bio Functions	8.96E-06-5.59E-05	RPL11,U2AF1/U2AF1L5,RAF1,SRSF2,NME1,RACK1,HRAS,RUVBL1,KRAS,DDX17,RPL7A,ELAVL1,YWHAQ,BRAF,SRSF1,WDR5,EWSR1,RPL23A,RBMX,RPS9,RUVBL2,SNRPD2,RPS3,RPS24,KRT14,PABPC1,SMC3,CDC37,YWHAG,NRAS,TRIM21,KHDRBS1,YWHAE,HSPA9,RPL23,CDK1,PARP1,RPS6,PPP2R1A,RPL5,RPS15A
DNA Replication, Recombination, and Repair	Bio Functions	2.76E-05-3.93E-05	PABPC1,RBMX,RPS9,RUVBL2,RUVBL1,SNRPD2,PARP1
Connective Tissue Development and Function	Bio Functions	5.59E-05-5.59E-05	BRAF,SRSF1,HRAS
Tissue Development	Bio Functions	5.97E-05-5.97E-05	BRAF,RAF1,CDC37,DDX5,NME1,HRAS,SRSF6,KRT2,STRAP
Organismal Survival	Bio Functions	7.63E-05-7.63E-05	U2AF1/U2AF1L5,RAF1,SRSF2,RPL4,ACTB,IGF2BP3,HNRNPAB,ILF2,KRAS,WDR5,DDX5,HSP90AB1,HNRNPA1,HSP90AA1,RPL6,PSMC2
Respiratory System Development and Function	Bio Functions	8.32E-05-8.32E-05	RAF1,NRAS,HRAS
Cancer	Disease	2.03E-12-8.32E-05	RAF1,TUBA1B,IGF2BP3,HRAS,KRAS,ELAVL1,EWSR1,U2AF2,RUVBL2,PABPC1,SERBP1,YWHAZ,HAX1,RPS6,ARAF,RERE,UQCRC2,RPL10,RPS25,RPL6,U2AF1/U2AF1L5,HIST1H1C,NME1,RPS3A,HNRNPA2B1,SNRPE,RUVBL1,DDX17,DNAJA1,RPL7,DDX3X,HSP90AB1,RBMX,RPS9,SNRPD3,FKBP5,RPS12,PURA,KRT10,RPS24,DHX9,UBAP2L,RPS19,RPL4,KHDRBS1,TUBB4B,ACTB,IRS4,CDK1,RPS16,HNRNPH1,IGF2BP2,CCT7,KRT2,TRIM25,RPS14,TAF15,RPL11,EEF1A1,SRSF2,ILF3,SRPK1,RPS23,RAC…
Hematological Disease	Disease	2.03E-12-6.83E-05	RPL11,SRSF2,TUBA1B,EEF1A1,RAF1,HSPA1A/HSPA1B,RACK1,RPS23,KRAS,RPL35A,HSPA5,ELAVL1,SRSF1,EWSR1,RPS20,RPL13,U2AF2,RUVBL2,KRT1,SMC3,YWHAE,ATP5A1,HSPA9,YWHAZ,HIST1H2BK,MARS,RPL28,RPS6,ARAF,LUC7L2,HSP90AA1,RPL10,RPS15A,RPL6,RPS25,U2AF1/U2AF1L5,HIST1H1C,NME1,RPS3A,HNRNPA2B1,SNRPE,DNAJA1,RPL7,RPS4X,DDX3X,BRAF,RPS28,HSP90B1,HSP90AB1,RBMX,SNRPD3,RPS17,RPS12,KRT10,RPS24,DHX9,RPS19,RPL4,NRAS,KHDRBS1,TUBB4B,…
Infectious Diseases	Disease	2.53E-11-8.32E-05	SDF4,EEF1A1,RAF1,SRSF2,ILF3,SRPK1,RPS23,RACK1,HRAS,SRSF6,KRAS,TUBB,HSPA5,DDX5,RPS20,RPL23A,SUB1,RUVBL2,HNRNPF,TRIM21,SNRPF,HSPA9,RPL12,HIST1H2BK,SSRP1,RPL10A,RPS6,ARAF,HSP90AA1,HIST1H1C,IGF2BP1,DDX3X,HSP90B1,YBX1,SNRPD3,RPS5,NCL,PCBP2,PURA,ACTC1,DHX9,HNRNPU,KHDRBS1,TUBB4B,HSPD1,HNRNPDL,RPS16,SNRPC,HNRNPH1,SNRNP70,RPL5,AFG3L2,TRIM25,RPS14
Cardiovascular Disease	Disease	1.33E-10-5.87E-05	BRAF,RPL11,RPS28,RPS19,KHDRBS1,TUBB4B,HSPA9,HRAS,RPL5,KRAS,RPL35A,RPS17,RPS29,RPS24
Developmental Disorder	Disease	1.33E-10-5.42E-05	RPL11,RAF1,RPS19,NRAS,TUBB4B,KRT9,HRAS,KRAS,RPL35A,RPS29,RPS28,BRAF,HSP90B1,HSP90AB1,HSP90AA1,RPL5,KRT1,RPS17,KRT10,RPS24
Hereditary Disorder	Disease	1.33E-10-2.23E-05	RPL11,RAF1,TFG,HNRNPA2B1,HRAS,SNRPE,RPL35A,KRAS,TUBB,TUBB2B,BRAF,RPS28,DDX5,PUF60,KRT1,RPS17,PURA,ACTC1,KRT10,RPS24,SMC3,RPS19,NRAS,TUBB4B,ACTB,HSPA9,KRT9,HSPD1,MARS,HNRNPDL,RPS29,PPP2R1A,HNRNPA1,RPL5,RPS25
Immunological Disease	Disease	4.59E-10-6.83E-05	RPL11,TUBA1B,EEF1A1,RAF1,SRSF2,RPS23,RACK1,KRAS,HSPA5,ELAVL1,SRSF1,EWSR1,RPS20,U2AF2,RUVBL2,KRT1,SMC3,YWHAE,ATP5A1,YWHAZ,HIST1H2BK,MARS,ARAF,LUC7L2,RPL10,HSP90AA1,RPL6,RPS25,U2AF1/U2AF1L5,HIST1H1C,RPS3A,HNRNPA2B1,SNRPE,DNAJA1,RPS4X,DDX3X,BRAF,HSP90B1,HSP90AB1,RBMX,SNRPD3,RPS12,KRT10,RPS24,DHX9,NRAS,TUBB4B,ACTB,FAR1,IRS4,HSPD1,CDK1,HNRNPM,PARP1,RPS16,TUBB6,SNRNP70,KRT2,TRIM25
Skeletal and Muscular Disorders	Disease	6.41E-10-5.42E-05	EEF1A1,SRSF2,TUBA1B,RAF1,NME1,SRPK1,RPS3A,HSPA1A/HSPA1B,HRAS,KRAS,HSPA5,RPS4X,TUBB2B,BRAF,SRSF1,HSP90B1,EWSR1,RPL13,HSP90AB1,SUB1,RPL31,NRAS,HNRNPU,KHDRBS1,TUBB4B,ACTB,YWHAZ,HNRNPDL,PARP1,ATP5C1,RERE,HNRNPA1,RPL5,HSP90AA1
Respiratory Disease	Disease	3.27E-09-7.9E-05	U2AF1/U2AF1L5,RAF1,HIST1H1C,EEF1A1,NME1,RACK1,HRAS,KRAS,DDX17,TUBB,RPL7,BRAF,SNRPN,SRSF1,HSP90B1,HSP90AB1,PABPC4,JUP,NCL,KRT10,NACA,SERBP1,PABPC1,SMC3,NRAS,KHDRBS1,YWHAE,TUBB4B,YWHAZ,HSPD1,HAX1,CDK1,PARP1,RPS6,PPP2R1A,ARAF,CCT7,IGF2BP2,RPL5,HSP90AA1,TAF15
Reproductive System Disease	Disease	3.47E-09-7.9E-05	TUBA1B,RAF1,ILF3,SRPK1,HRAS,KRAS,TUBB,HSPA5,ELAVL1,YWHAQ,EWSR1,U2AF2,RPL19,JUP,KRT1,SMC3,YWHAZ,BAG4,HAX1,ATP5C1,PPP2R1A,ARAF,HNRNPA1,HSP90AA1,U2AF1/U2AF1L5,HIST1H1C,NME1,RPS4X,IGF2BP1,BRAF,HSP90B1,HSP90AB1,RBMX,NCL,FKBP5,KRT14,UBAP2L,RPS19,RPL4,NRAS,TUBB4B,IRS4,HSPD1,CDK1,PARP1,HNRNPM,TUBB6,LGALS3BP,RPL5,SLC25A5
Endocrine System Disorders	Disease	3.74E-09-7.9E-05	RAF1,NRAS,KHDRBS1,YWHAE,TUBB4B,HRAS,KRAS,HSPD1,PARP1,BRAF,SRSF1,PPP2R1A,HSP90B1,HSP90AB1,HSP90AA1
Gastrointestinal Disease	Disease	1.26E-08-8.32E-05	PABPC1,RAF1,RPL4,NRAS,SRPK1,TUBB4B,RACK1,HRAS,KRAS,DDX17,PARP1,BRAF,HSP90B1,DDX5,HSP90AB1,HSP90AA1
Neurological Disease	Disease	1.41E-07-7.9E-05	RAF1,TUBA1B,SRSF2,EEF1A1,NME1,RPS3A,HNRNPA2B1,HSPA1A/HSPA1B,HRAS,KRAS,HSPA5,RPS4X,TUBB2B,DDX3X,BRAF,SRSF1,WDR5,HSP90B1,EWSR1,RPL13,HSP90AB1,SUB1,RPL31,KRT10,NRAS,HNRNPU,KHDRBS1,TUBB4B,ACTB,YWHAZ,HNRNPDL,PARP1,ATP5C1,ARAF,RERE,HNRNPA1,RPL5,HSP90AA1
Renal and Urological Disease	Disease	1.67E-07-6.32E-05	U2AF1/U2AF1L5,SRSF2,RAF1,HIST1H1C,NME1,ILF3,IGF2BP3,HSPA1A/HSPA1B,HRAS,SRSF6,KRAS,TUBB,BRAF,RPL14,HSP90B1,DDX5,EWSR1,HSP90AB1,RPS9,PUF60,RPS12,PURA,PABPC1,SMC3,NRAS,KHDRBS1,TUBB4B,ACTB,YBX3,PARP1,RPL8,PPP2R1A,HNRNPH1,RERE,UQCRC2,RPL5,HSP90AA1,RPL6,KRT2,SLC25A5
Hepatic System Disease	Disease	4.12E-07-6.57E-05	BRAF,PABPC1,RAF1,RPL4,HSP90B1,NRAS,HSP90AB1,TUBB4B,RACK1,HRAS,HSP90AA1,KRAS
Connective Tissue Disorders	Disease	6.11E-07-7.9E-05	BRAF,RAF1,HSP90B1,NRAS,HSP90AB1,TUBB4B,HSP90AA1,KRAS
Dermatological Diseases and Conditions	Disease	1.04E-06-7.9E-05	BRAF,HSP90B1,NRAS,HSP90AB1,TUBB4B,KRT9,HSP90AA1,HRAS,KRAS,KRT1,KRT10
Tumor Morphology	Disease	5.25E-06-7.83E-05	BRAF,RAF1,HSP90B1,HSP90AB1,TUBB4B,HSP90AA1,PARP1
