# Supplementary material for: Decoding the full picture of Raf1 function based on its interacting proteins
Source: Oncotarget. 2017 Jul 18;8(40):68329–37. doi: 10.18632/oncotarget.19353 (PMC5620260; doi:10.18632/oncotarget.19353)
Supplement: Supplementary file 9 [file oncotarget-08-68329-s009.xlsx]

## Sheet: Sheet0
Supplementary Table 8: 14 binding proteins of Raf1 in Ingenuity Knowledge Base
UniProtKB-ID	Species	Protein	Gene
P04049	Homo sapiens	Raf-1 proto-oncogene, serine/threonine kinase(RAF1)	RAF1
P15056	Homo sapiens	Serine/threonine-protein kinase B-raf(BRAF)	BRAF
P01112	Homo sapiens	GTPase Hras(HRAS)	HRAS
Q16543	Homo sapiens	cell division cycle 37(CDC37)	CDC37
P01116	Homo sapiens	GTPase Kras(KRAS)	KRAS
P01111	Homo sapiens	neuroblastoma RAS viral oncogene homolog(NRAS)	NRAS
P62258	Homo sapiens	tyrosine 3-monooxygenase/tryptophan 5-monooxygenase activation protein epsilon(YWHAE)	YWHAE
P10398	Homo sapiens	Serine/threonine-protein kinase A-raf(ARAF)	ARAF
Q04917	Homo sapiens	tyrosine 3-monooxygenase/tryptophan 5-monooxygenase activation protein eta(YWHAH)	YWHAH
P63104	Homo sapiens	tyrosine 3-monooxygenase/tryptophan 5-monooxygenase activation protein zeta(YWHAZ)	YWHAZ
P31946	Homo sapiens	tyrosine 3-monooxygenase/tryptophan 5-monooxygenase activation protein beta(YWHAB)	YWHAB
P27348	Homo sapiens	tyrosine 3-monooxygenase/tryptophan 5-monooxygenase activation protein theta(YWHAQ)	YWHAQ
P30153	Homo sapiens	protein phosphatase 2 scaffold subunit Aalpha(PPP2R1A)	PPP2R1A
P61981	Homo sapiens	tyrosine 3-monooxygenase/tryptophan 5-monooxygenase activation protein gamma(YWHAG)	YWHAG
