# Supplementary material for: Decoding the full picture of Raf1 function based on its interacting proteins
Source: Oncotarget. 2017 Jul 18;8(40):68329–37. doi: 10.18632/oncotarget.19353 (PMC5620260; doi:10.18632/oncotarget.19353)
Supplement: Supplementary file 10 [file oncotarget-08-68329-s010.xls]

## Sheet: Sheet0
Supplementary Table 9: Ingenuity Canonical Pathways analysis of Raf1 interacting proteins
Ingenuity Canonical Pathways	-log(p-value)	p-value	Ratio	Molecules
Spliceosomal Cycle	3.99	0.000102329	1	U2AF1/U2AF1L5,U2AF2
Oxidized GTP and dGTP Detoxification	1.52	0.0301995	0.333	RUVBL2
EIF2 Signaling	60.5	3.16228e-61	0.255	RPL11,RAF1,RPS27,RPS23,RPLP2,HRAS,RPL35A,KRAS,HSPA5,RPS20,RPL13,RPL23A,RPL19,RPL36,PABPC1,RPL32,RPS8,RPL29,RPL12,RPL28,RPL10A,RPS6,RPL8,HNRNPA1,RPL10,RPL6,RPS15A,RPS25,RPL24,RPL36A,RPS3A,RPS18,RPL7A,RPS4X,RPL7,RPS28,RPL14,RPS9,RPS12,RPS5,RPS3,RPS17,ACTC1,RPL31,RPS24,RPS19,RPL4,NRAS,ACTB,RPL23,RPS29,RPS16,RPL5,RPS14
Telomere Extension by Telomerase	3.37	0.00042658	0.2	HNRNPA1,HNRNPA2B1,XRCC5
Regulation of eIF4 and p70S6K Signaling	25.1	7.94328e-26	0.175	RAF1,RPS3A,RPS27,RPS18,RPS23,HRAS,KRAS,RPS4X,RPS28,RPS20,RPS9,RPS5,RPS3,RPS12,RPS17,RPS24,PABPC1,RPS19,NRAS,RPS8,RPS29,RPS6,PPP2R1A,RPS16,RPS25,RPS15A,RPS14
ERK5 Signaling	7.85	1.41254e-08	0.143	YWHAQ,YWHAG,NRAS,YWHAH,YWHAE,YWHAB,YWHAZ,HRAS,KRAS
Cell Cycle: G2/M DNA Damage Checkpoint Regulation	6.22	6.0256e-07	0.143	YWHAQ,YWHAG,YWHAH,YWHAE,YWHAB,YWHAZ,CDK1
Cancer Drug Resistance By Drug Efflux	6.22	6.0256e-07	0.143	BRAF,RAF1,NRAS,ARAF,YBX1,HRAS,KRAS
UVC-Induced MAPK Signaling	5.4	3.98107e-06	0.143	BRAF,RAF1,NRAS,ARAF,HRAS,KRAS
DNA Double-Strand Break Repair by Non-Homologous End Joining	2.06	0.00870964	0.143	XRCC5,PARP1
mTOR Signaling	21	1e-21	0.133	RPS19,NRAS,RPS3A,RPS27,RPS23,RPS18,RHOT2,RPS8,HRAS,KRAS,RPS29,RPS4X,RPS28,RPS6,PPP2R1A,RPS16,RPS20,RPS9,RPS15A,RPS25,RPS17,RPS12,RPS3,RPS5,RPS14,RPS24
Myc Mediated Apoptosis Signaling	7.43	3.71535e-08	0.129	YWHAQ,YWHAG,NRAS,YWHAH,YWHAE,YWHAB,YWHAZ,HRAS,KRAS
PI3K/AKT Signaling	11.7	1.99526e-12	0.123	RAF1,CDC37,YWHAG,NRAS,YWHAE,YWHAH,YWHAB,YWHAZ,HRAS,KRAS,YWHAQ,HSP90B1,PPP2R1A,HSP90AB1,HSP90AA1
Remodeling of Epithelial Adherens Junctions	6.46	3.46737e-07	0.121	TUBA1B,NME1,TUBB6,TUBB4B,ACTB,TUBB,ACTC1,TUBB2B
Oncostatin M Signaling	3.42	0.000380189	0.118	RAF1,NRAS,HRAS,KRAS
Granzyme A Signaling	1.9	0.0125893	0.118	HIST1H1C,NME1
14-3-3-mediated Signaling	11.4	3.98107e-12	0.116	RAF1,TUBA1B,YWHAG,NRAS,YWHAE,YWHAH,YWHAB,TUBB4B,YWHAZ,HRAS,KRAS,TUBB,TUBB2B,YWHAQ,TUBB6
Thyroid Cancer Signaling	3.19	0.000645654	0.103	BRAF,NRAS,HRAS,KRAS
Mitotic Roles of Polo-Like Kinase	4.37	4.2658e-05	0.0952	SMC3,PPP2R1A,HSP90B1,HSP90AB1,HSP90AA1,CDK1
Endoplasmic Reticulum Stress Pathway	1.72	0.0190546	0.0952	HSP90B1,HSPA5
IGF-1 Signaling	6.89	1.28825e-07	0.0943	YWHAQ,RAF1,YWHAG,NRAS,YWHAH,YWHAE,YWHAB,YWHAZ,HRAS,KRAS
Neuregulin Signaling	5.57	2.69153e-06	0.093	RPS6,RAF1,HSP90B1,NRAS,HSP90AB1,HRAS,HSP90AA1,KRAS
p70S6K Signaling	8.05	8.91251e-09	0.0923	RPS6,YWHAQ,RAF1,PPP2R1A,YWHAG,NRAS,YWHAH,YWHAE,YWHAB,YWHAZ,HRAS,KRAS
Melanoma Signaling	3.62	0.000239883	0.0909	BRAF,RAF1,NRAS,HRAS,KRAS
HIPPO signaling	4.56	2.75423e-05	0.0814	YWHAQ,PPP2R1A,YWHAG,YWHAH,YWHAE,YWHAB,YWHAZ
VEGF Signaling	5.08	8.31764e-06	0.08	RAF1,NRAS,YWHAE,ACTB,HRAS,KRAS,ACTC1,ELAVL1
Apoptosis Signaling	4.49	3.23594e-05	0.0795	RAF1,NRAS,HRAS,KRAS,CDK1,AIFM1,PARP1
Acute Myeloid Leukemia Signaling	4.43	3.71535e-05	0.0778	BRAF,RAF1,NRAS,ARAF,HRAS,KRAS,JUP
PPAR Signaling	4.43	3.71535e-05	0.0778	RAF1,HSP90B1,NRAS,HSP90AB1,HRAS,HSP90AA1,KRAS
Epithelial Adherens Junction Signaling	6.61	2.45471e-07	0.0769	TUBA1B,NRAS,TUBB6,TUBB4B,ACTB,HRAS,KRAS,JUP,TUBB,ACTC1,TUBB2B
Antiproliferative Role of TOB in T Cell Signaling	1.55	0.0281838	0.0769	PABPC1,PABPC4
Prostate Cancer Signaling	4.37	4.2658e-05	0.0761	RAF1,HSP90B1,NRAS,HSP90AB1,HRAS,HSP90AA1,KRAS
Unfolded protein response	2.69	0.00204174	0.0755	HSP90B1,HSPA1A/HSPA1B,HSPA9,HSPA5
Sertoli Cell-Sertoli Cell Junction Signaling	7.6	2.51189e-08	0.0751	RAF1,TUBA1B,NRAS,TUBB4B,ACTB,HRAS,YBX3,KRAS,TUBB,TUBB2B,TUBB6,JUP,ACTC1
Agrin Interactions at Neuromuscular Junction	3.22	0.00060256	0.0746	NRAS,ACTB,HRAS,KRAS,ACTC1
Telomerase Signaling	4.83	1.47911e-05	0.0741	RAF1,PPP2R1A,HSP90B1,NRAS,HSP90AB1,HRAS,HSP90AA1,KRAS
Pyrimidine Ribonucleotides Interconversion	2.08	0.00831764	0.0732	NME1,HNRNPA1,DDX3X
Regulation of Cellular Mechanics by Calpain Protease	2.63	0.00234423	0.0727	NRAS,HRAS,KRAS,CDK1
Actin Nucleation by ARP-WASP Complex	2.6	0.00251189	0.0714	NRAS,RHOT2,HRAS,KRAS
Germ Cell-Sertoli Cell Junction Signaling	6.78	1.65959e-07	0.071	TUBA1B,NRAS,TUBB6,TUBB4B,ACTB,RHOT2,HRAS,KRAS,JUP,TUBB,ACTC1,TUBB2B
Pyrimidine Ribonucleotides De Novo Biosynthesis	2.02	0.00954993	0.0698	NME1,HNRNPA1,DDX3X
Antiproliferative Role of Somatostatin Receptor 2	3.08	0.000831764	0.0694	BRAF,NRAS,RACK1,HRAS,KRAS
GM-CSF Signaling	3.05	0.000891251	0.0685	RAF1,NRAS,RACK1,HRAS,KRAS
CNTF Signaling	2.49	0.00323594	0.0667	RAF1,NRAS,HRAS,KRAS
Gap Junction Signaling	5.96	1.09648e-06	0.0663	TUBA1B,RAF1,NRAS,TUBB6,TUBB4B,ACTB,HRAS,KRAS,TUBB,ACTC1,TUBB2B
Endometrial Cancer Signaling	2.39	0.0040738	0.0625	RAF1,NRAS,HRAS,KRAS
IL-2 Signaling	2.39	0.0040738	0.0625	RAF1,NRAS,HRAS,KRAS
Thrombopoietin Signaling	2.36	0.00436516	0.0615	RAF1,NRAS,HRAS,KRAS
FAK Signaling	3.3	0.000501187	0.0612	RAF1,NRAS,ACTB,HRAS,KRAS,ACTC1
ERK/MAPK Signaling	6.04	9.12011e-07	0.0606	BRAF,YWHAQ,RAF1,PPP2R1A,YWHAG,NRAS,YWHAH,ARAF,YWHAB,YWHAZ,HRAS,KRAS
Aldosterone Signaling in Epithelial Cells	5.12	7.58578e-06	0.0606	RAF1,HSP90B1,HSP90AB1,HSPA1A/HSPA1B,HSPA9,HSP90AA1,KRAS,HSPD1,HSPA5,DNAJA1
Breast Cancer Regulation by Stathmin1	5.95	1.12202e-06	0.0594	TUBA1B,RAF1,PPP2R1A,NRAS,TUBB6,TUBB4B,RACK1,HRAS,KRAS,TUBB,CDK1,TUBB2B
α-Adrenergic Signaling	2.76	0.0017378	0.0588	RAF1,NRAS,RACK1,HRAS,KRAS
ErbB2-ErbB3 Signaling	2.29	0.00512861	0.0588	RAF1,NRAS,HRAS,KRAS
Chemokine Signaling	2.29	0.00512861	0.0588	RAF1,NRAS,HRAS,KRAS
Role of JAK1 and JAK3 in γc Cytokine Signaling	2.27	0.00537032	0.058	NRAS,IRS4,HRAS,KRAS
Glioma Invasiveness Signaling	2.25	0.00562341	0.0571	NRAS,RHOT2,HRAS,KRAS
Role of MAPK Signaling in the Pathogenesis of Influenza	2.25	0.00562341	0.0571	RAF1,NRAS,HRAS,KRAS
ErbB4 Signaling	2.25	0.00562341	0.0571	RAF1,NRAS,HRAS,KRAS
G Beta Gamma Signaling	2.69	0.00204174	0.0568	RAF1,NRAS,RACK1,HRAS,KRAS
FcγRIIB Signaling in B Lymphocytes	1.78	0.0165959	0.0566	NRAS,HRAS,KRAS
Systemic Lupus Erythematosus Signaling	5.62	2.39883e-06	0.0553	SNRPN,NRAS,SNRPC,SNRPF,HNRNPA2B1,SNRPB2,SNRNP70,HRAS,SNRPE,KRAS,SNRPD3,SNRPD2
STAT3 Pathway	2.18	0.00660693	0.0548	RAF1,NRAS,HRAS,KRAS
BMP signaling pathway	2.16	0.00691831	0.0541	RAF1,NRAS,HRAS,KRAS
Ceramide Signaling	2.58	0.00263027	0.0538	RAF1,PPP2R1A,NRAS,HRAS,KRAS
IL-15 Signaling	2.12	0.00758578	0.0526	RAF1,NRAS,HRAS,KRAS
GDNF Family Ligand-Receptor Interactions	2.12	0.00758578	0.0526	RAF1,NRAS,HRAS,KRAS
Neurotrophin/TRK Signaling	2.12	0.00758578	0.0526	RAF1,NRAS,HRAS,KRAS
Non-Small Cell Lung Cancer Signaling	2.1	0.00794328	0.0519	RAF1,NRAS,HRAS,KRAS
Regulation of IL-2 Expression in Activated and Anergic T Lymphocytes	2.08	0.00831764	0.0513	RAF1,NRAS,HRAS,KRAS
CDK5 Signaling	2.49	0.00323594	0.051	RAF1,PPP2R1A,NRAS,HRAS,KRAS
Induction of Apoptosis by HIV1	1.65	0.0223872	0.0508	SLC25A13,SLC25A3,SLC25A5
Erythropoietin Signaling	2.06	0.00870964	0.0506	RAF1,NRAS,HRAS,KRAS
Renal Cell Carcinoma Signaling	2.06	0.00870964	0.0506	RAF1,NRAS,HRAS,KRAS
Cholecystokinin/Gastrin-mediated Signaling	2.43	0.00371535	0.0495	RAF1,NRAS,RHOT2,HRAS,KRAS
Glucocorticoid Receptor Signaling	5.88	1.31826e-06	0.0493	RAF1,NRAS,YWHAH,ACTB,HSPA1A/HSPA1B,HSPA9,HRAS,KRAS,HSPA5,HSP90B1,HSP90AB1,HSP90AA1,FKBP5,TAF15
Virus Entry via Endocytic Pathways	2.41	0.00389045	0.049	NRAS,ACTB,HRAS,KRAS,ACTC1
FLT3 Signaling in Hematopoietic Progenitor Cells	2.01	0.00977237	0.0488	RAF1,NRAS,HRAS,KRAS
IL-3 Signaling	1.99	0.0102329	0.0482	RAF1,NRAS,HRAS,KRAS
Prolactin Signaling	1.99	0.0102329	0.0482	RAF1,NRAS,HRAS,KRAS
JAK/Stat Signaling	1.99	0.0102329	0.0482	RAF1,NRAS,HRAS,KRAS
Oxidative Phosphorylation	2.37	0.0042658	0.0481	NDUFA4,ATP5C1,NDUFA9,ATP5A1,UQCRC2
PEDF Signaling	1.97	0.0107152	0.0476	RAF1,NRAS,HRAS,KRAS
Hypoxia Signaling in the Cardiovascular System	1.58	0.0263027	0.0476	HSP90B1,HSP90AB1,HSP90AA1
NRF2-mediated Oxidative Stress Response	3.84	0.000144544	0.0474	RAF1,NRAS,ACTB,CCT7,HRAS,KRAS,FKBP5,DNAJA1,ACTC1
Estrogen Receptor Signaling	2.7	0.00199526	0.0469	RAF1,DDX5,NRAS,HRAS,KRAS,TAF15
Pyridoxal 5'-phosphate Salvage Pathway	1.56	0.0275423	0.0469	BRAF,ARAF,CDK1
LPS-stimulated MAPK Signaling	1.94	0.0114815	0.0465	RAF1,NRAS,HRAS,KRAS
NF-κB Activation by Viruses	1.94	0.0114815	0.0465	RAF1,NRAS,HRAS,KRAS
Bladder Cancer Signaling	1.94	0.0114815	0.0465	RAF1,NRAS,HRAS,KRAS
TGF-β Signaling	1.92	0.0120226	0.046	RAF1,NRAS,HRAS,KRAS
Paxillin Signaling	2.27	0.00537032	0.0455	NRAS,ACTB,HRAS,KRAS,ACTC1
VEGF Family Ligand-Receptor Interactions	1.9	0.0125893	0.0455	RAF1,NRAS,HRAS,KRAS
PDGF Signaling	1.87	0.0134896	0.0444	RAF1,NRAS,HRAS,KRAS
Melatonin Signaling	1.48	0.0331131	0.0435	BRAF,RAF1,ARAF
Salvage Pathways of Pyrimidine Ribonucleotides	1.81	0.0154882	0.0426	BRAF,NME1,ARAF,CDK1
Mitochondrial Dysfunction	2.82	0.00151356	0.0424	NDUFA4,ATP5C1,NDUFA9,ATP5A1,RHOT2,UQCRC2,AIFM1
PPARα/RXRα Activation	2.8	0.00158489	0.0422	RAF1,HSP90B1,NRAS,HSP90AB1,HRAS,HSP90AA1,KRAS
Melanocyte Development and Pigmentation Signaling	1.79	0.0162181	0.0421	RAF1,NRAS,HRAS,KRAS
PTEN Signaling	2.13	0.0074131	0.042	RAF1,NRAS,YWHAH,HRAS,KRAS
fMLP Signaling in Neutrophils	2.11	0.00776247	0.0417	RAF1,NRAS,RACK1,HRAS,KRAS
Gαi Signaling	2.11	0.00776247	0.0417	RAF1,NRAS,RACK1,HRAS,KRAS
ErbB Signaling	1.76	0.017378	0.0412	RAF1,NRAS,HRAS,KRAS
IL-8 Signaling	3.04	0.000912011	0.0408	BRAF,RAF1,NRAS,ARAF,RACK1,RHOT2,HRAS,KRAS
eNOS Signaling	2.39	0.0040738	0.0405	HSP90B1,HSP90AB1,HSPA1A/HSPA1B,HSPA9,HSP90AA1,HSPA5
PI3K Signaling in B Lymphocytes	2.06	0.00870964	0.0403	RAF1,NRAS,IRS4,HRAS,KRAS
PAK Signaling	1.72	0.0190546	0.04	RAF1,NRAS,HRAS,KRAS
CCR3 Signaling in Eosinophils	2.03	0.00933254	0.0397	RAF1,NRAS,RACK1,HRAS,KRAS
UVA-Induced MAPK Signaling	1.71	0.0194984	0.0396	NRAS,HRAS,KRAS,PARP1
Angiopoietin Signaling	1.37	0.042658	0.0395	NRAS,HRAS,KRAS
Estrogen-Dependent Breast Cancer Signaling	1.36	0.0436516	0.039	NRAS,HRAS,KRAS
Cyclins and Cell Cycle Regulation	1.36	0.0436516	0.039	RAF1,PPP2R1A,CDK1
Chronic Myeloid Leukemia Signaling	1.68	0.020893	0.0388	RAF1,NRAS,HRAS,KRAS
P2Y Purigenic Receptor Signaling Pathway	1.96	0.0109648	0.0382	RAF1,NRAS,RACK1,HRAS,KRAS
Mouse Embryonic Stem Cell Pluripotency	1.65	0.0223872	0.0381	RAF1,NRAS,HRAS,KRAS
ATM Signaling	1.33	0.0467735	0.038	SMC3,TRIM28,CDK1
Integrin Signaling	2.82	0.00151356	0.0377	BRAF,RAF1,NRAS,ACTB,RHOT2,HRAS,KRAS,ACTC1
Phagosome Maturation	1.92	0.0120226	0.0373	TUBA1B,TUBB6,TUBB4B,TUBB,TUBB2B
T Cell Receptor Signaling	1.61	0.0245471	0.037	RAF1,NRAS,HRAS,KRAS
Macropinocytosis Signaling	1.3	0.0501187	0.037	NRAS,HRAS,KRAS
Glioma Signaling	1.6	0.0251189	0.0367	RAF1,NRAS,HRAS,KRAS
CXCR4 Signaling	2.17	0.00676083	0.0366	RAF1,NRAS,RACK1,RHOT2,HRAS,KRAS
Insulin Receptor Signaling	1.88	0.0131826	0.0365	RAF1,NRAS,IRS4,HRAS,KRAS
Hereditary Breast Cancer Signaling	1.86	0.0138038	0.036	NRAS,ACTB,HRAS,KRAS,CDK1
Synaptic Long Term Depression	1.84	0.0144544	0.0357	RAF1,PPP2R1A,NRAS,HRAS,KRAS
Protein Ubiquitination Pathway	2.92	0.00120226	0.0354	HSP90B1,HSP90AB1,HSPA1A/HSPA1B,HSPA9,HSP90AA1,HSPD1,HSPA5,DNAJA1,PSMC2
HIF1α Signaling	1.55	0.0281838	0.0354	NRAS,HRAS,HSP90AA1,KRAS
HGF Signaling	1.54	0.0288403	0.0351	RAF1,NRAS,HRAS,KRAS
Ovarian Cancer Signaling	1.81	0.0154882	0.035	BRAF,RAF1,NRAS,HRAS,KRAS
Rac Signaling	1.51	0.030903	0.0345	RAF1,NRAS,HRAS,KRAS
NGF Signaling	1.51	0.030903	0.0345	RAF1,NRAS,HRAS,KRAS
Synaptic Long Term Potentiation	1.5	0.0316228	0.0342	RAF1,NRAS,HRAS,KRAS
NF-κB Signaling	2.02	0.00954993	0.0339	BRAF,RAF1,NRAS,ARAF,HRAS,KRAS
Fc Epsilon RI Signaling	1.48	0.0331131	0.0336	RAF1,NRAS,HRAS,KRAS
Renin-Angiotensin Signaling	1.48	0.0331131	0.0336	RAF1,NRAS,HRAS,KRAS
Natural Killer Cell Signaling	1.47	0.0338844	0.0333	RAF1,NRAS,HRAS,KRAS
Role of NANOG in Mammalian Embryonic Stem Cell Pluripotency	1.47	0.0338844	0.0333	RAF1,NRAS,HRAS,KRAS
Endothelin-1 Signaling	1.95	0.0112202	0.0328	BRAF,RAF1,NRAS,ARAF,HRAS,KRAS
Regulation of the Epithelial-Mesenchymal Transition Pathway	1.91	0.0123027	0.0321	BRAF,RAF1,NRAS,ARAF,HRAS,KRAS
Glioblastoma Multiforme Signaling	1.64	0.0229087	0.0316	RAF1,NRAS,RHOT2,HRAS,KRAS
GNRH Signaling	1.39	0.040738	0.0315	RAF1,NRAS,HRAS,KRAS
IL-6 Signaling	1.39	0.040738	0.0315	RAF1,NRAS,HRAS,KRAS
ILK Signaling	1.86	0.0138038	0.0312	PPP2R1A,ACTB,RHOT2,IRS4,ACTC1,NACA
Gα12/13 Signaling	1.36	0.0436516	0.0308	RAF1,NRAS,HRAS,KRAS
HMGB1 Signaling	1.35	0.0446684	0.0305	NRAS,RHOT2,HRAS,KRAS
Thrombin Signaling	1.78	0.0165959	0.03	RAF1,NRAS,RACK1,RHOT2,HRAS,KRAS
Xenobiotic Metabolism Signaling	2.19	0.00645654	0.0297	RAF1,PPP2R1A,HSP90B1,NRAS,HSP90AB1,HRAS,HSP90AA1,KRAS
Protein Kinase A Signaling	2.78	0.00165959	0.0293	BRAF,YWHAQ,RAF1,HIST1H1C,YWHAG,YWHAH,YWHAE,YWHAB,RACK1,YWHAZ,TIMM50
Ephrin Receptor Signaling	1.5	0.0316228	0.0291	RAF1,NRAS,RACK1,HRAS,KRAS
Role of NFAT in Regulation of the Immune Response	1.43	0.0371535	0.0278	RAF1,NRAS,RACK1,HRAS,KRAS
CREB Signaling in Neurons	1.41	0.0389045	0.0275	RAF1,NRAS,RACK1,HRAS,KRAS
Actin Cytoskeleton Signaling	1.58	0.0263027	0.027	RAF1,NRAS,ACTB,HRAS,KRAS,ACTC1
Role of NFAT in Cardiac Hypertrophy	1.35	0.0446684	0.0265	RAF1,NRAS,RACK1,HRAS,KRAS
Cardiac Hypertrophy Signaling	1.5	0.0316228	0.0259	RAF1,NRAS,RACK1,RHOT2,HRAS,KRAS
Phospholipase C Signaling	1.48	0.0331131	0.0256	RAF1,NRAS,RACK1,RHOT2,HRAS,KRAS
Axonal Guidance Signaling	2.24	0.0057544	0.0249	TUBA1B,RAF1,NRAS,TUBB6,TUBB4B,RACK1,HRAS,KRAS,AFG3L2,TUBB,TUBB2B
Colorectal Cancer Metastasis Signaling	1.42	0.0380189	0.0248	BRAF,NRAS,RACK1,RHOT2,HRAS,KRAS
